# Supplementary material for: A scoping review of recommendations in the English language on conducting research with trauma-exposed populations since publication of the Belmont report; thematic review of existing recommendations on research with trauma-exposed populations
Source: PLoS One. 2021 Jul 29;16(7):e0254003. doi: 10.1371/journal.pone.0254003 (PMC8321367; doi:10.1371/journal.pone.0254003)
Supplement: S1 Data — (XLSX) [file pone.0254003.s002.xlsx]

## Sheet: Form Responses 1
Timestamp	Date form completed	Name of person extracting data	Title of paper/report	Publication type	Covidence ID (e.g. #6213 Acierno et al 2003)	Types of results reported	Any additional notes:	Type of study	Population description	When did the trauma that was measured occur?	Was the trauma that was measured acute or chronic?	What type of trauma occurred?	Level of trauma	Notes:	Country the article describes	Language article is written in	Article funding source	Possible conflicts of interest	Source/setting of population	Study's start date	Study's end date	Sample size	Age range of participants	Outcomes measured (if any)	Additional notes:	What type of guidelines/advice did the authors give?
2019-03-20 12:52:34	2019-03-20	Kevin	Sex Work Research Methodological and Ethical Challenges	Peer-reviewed article	#1269 Shaver 2005	Study results + guidelines	The guidelines have more to do with research validity and the article doesn't make a strong connection between research validity and ethics. The article comments on three sex work studies. The first and second are addressed together and involve concerns about site selection, fieldwork strategies, participant selection, leaving the field, and studying off street sex workers. The third study addres…	Not research - e.g. opinion, editorial, guidelines, pamphlet, Pg. 297-299 method section	Study 1- cis women and men and trans women in San Francisco and Montreal (Pg. 297 first method paragraph). Study 2- cis men and women sex workers and hospital workers as comparison group in Montreal and Toronto (Pg. 298 second paragraph). Study 3- cis men and women and trans women working in different sex work sectors in Toronto and Montreal (Pg. 298 third paragraph)	Trauma was not a focus of the article	Trauma was not a focus of the article	Trauma was not a focus of the article	Trauma was not a focus of the article	Trauma was not a focus of the article. Because trauma is not a focus of the article I am voting to exclude this article.
2019-03-24 14:01:21	2019-03-24	Emma	Not Lost in Translation: Protocols for Interpreting Trauma-Focused CBT	Peer-reviewed article	#5021 - D'Ardenne 2007	Study results alone, protocol for CBT		Synthesis - systematic review, meta-analysis, p. 307	NA	NA	NA	NA	NA	This paper aims to address limitations for interpreting CBT by describing the development of interpreting protocols for TF-CBT that are designed to be explicit, consistent and ethical. This should be excluded as it doesn't discuss research, but rather interpretation for trauma-focused clinical psychotherapy.
2019-03-24 14:18:03	2019-03-24	Emma	Methodological Issues in Interviews Involving People With Communication Impairments After Acquired Brain Damage	Peer-reviewed article	#5890 - Carlsson 2007	Guidelines alone		Not research - e.g. opinion, editorial, guidelines, pamphlet, Qualitative, Use experience in two prior qualitative research studies to discuss issues encountered in the prior studies (p. 1362, paragraph 2 right column).	NA	NA	Acute, NA - stroke and TBI (p. 1361, paragraph 1)	Physical trauma, p. 1361, paragraph 1	Individual, p. 1361, paragraph 1	This study discusses protocols for incorporating individuals with communication difficulties from stroke and TBI into research. We are not focusing on that type of trauma, so exclude.
2019-03-24 14:50:55	2019-03-24	Emma	TENTS guidelines: development of post-disaster psychosocial care guidelines through a Delphi process	Peer-reviewed article	#5724 - Bisson 2010	Study results alone, Study protocol, Guidelines are referenced on a website (https://www.estss.org/uploads/2011/04/TENTS-Full-guidelines.pdf), although website given in article is incorrect website		Mixed methods, Results of systematic reviews were evaluated to develop statements utilized in surveys (p. 69, paragraph 2 right column)	Potential participants were identified by the TENTS partners as having an expertise in the trauma field. They included researchers, clinicians, emergency planners, providers of psychosocial care following traumatic events and disaster survivors using services. The aim was to invite key individuals from countries throughout Europe and internationally recognized experts to participate in the survey…	NA	NA	Terrorism/war, Natural Disaster, p. 69 paragraph 1 left column	Higher-level, p. 69 paragraph 1 left column	This article aims to develop evidence-informed post-disaster psychosocial management guidelines. It is not focused on researched and is instead focused on clinical support post-disaster (e.g. pharmacotherapies) and should therefore not be included.
2019-05-18 11:27:01	2019-05-18	Carla	Combining Ethical Considerations with Recruitment and Follow-up Strategies for Partner Violence Victimization Research	Peer-reviewed article	#2984- Logan 2008, but note that this is the same article as above. It must not have deduplicated. See above row.
2019-05-18 12:12:03	2019-05-18	Carla	Ethical Considerations in Research Participation Among Acutely Injured Trauma Survivors: An Empirical Investigation	Peer-reviewed article	#1894- Ruzek 2000	Study results alone	Liss, M, Solomon SD: Ethical considerations in violence-related research. Prepared in response to the recommendation of the Panel on NIH Research on Anti-Social Aggressive, and Violence-Related Behaviors and their Consequences, 1996. - This is the citation that they used for standard guidelines. May want to check that this is in our list of citations.	Qualitative, Cross-sectional, Page 28 is where the methods are discussed.	Participants were survivors of motor vehicle accident and assaults and had stayed in the hospital at least 1 day, but not more than 1 day. They were between the ages of 14 and 65, English speaking, and had sustained mild to moderate physical injury. Page 28, paragraph 5.	Both childhood and adulthood, Page 28, paragraph 5	Acute, These were motor vehicle accidents, so the incident had just occurred. Page 28, paragraph 5	Physical trauma, Page 28, paragraph 5	Individual	The trauma was caused by a motor vehicle accident or violence and injuries were mild to moderate. This article should be included because it addresses a very common type of acute trauma and found that the benefits of research on this population outweighs the costs.
2019-05-22 10:28:43	2019-05-22	Casey	Bullying among incarcerated young offenders: developing an interview schedule and some preliminary results	Peer-reviewed article	#5319 - Connell 1996	Study results alone	Doesn't seem relevant to our purposes. It's a study on bullying, but doesn't discuss trauma-informed practices necessarily, so much as general instrument development. The main take-away is that individual in-person interviews were better for collecting data on bullying rather than other means like anonymous questionnaires or group interviews.	Cross-sectional, Pilot	incarcerated youth, white only, male only, in Ontario Canada (abstract pg. 75),	Childhood (<18)	Chronic	Emotional trauma, Bullying	Individual	Bullying. The article only really addresses the mode of data collection, but doesn't use a trauma-focused lens. They seek to improve data collection more so than to protect participants.
2019-03-05 12:05:59	2019-03-05	Aimee	Assessing elder victimization: Demonstration of a methodology	Peer-reviewed article	#6219 Acierno et al 2003	Study results + guidelines		Cross-sectional, p. 646	Older adults 55-85 yrs residing in Southeastern suburban region in the US.	Both childhood and adulthood, Table 1 - p 647	Both. p647-649 Tables 1, 2	Sexual trauma, Physical trauma, Emotional trauma, Type of trauma was not specified, Lifetime history of crime. Table 1.	Individual	Type of trauma is lifetime assault or abuse. Include article because comparing methodology and also talking about the stress of study participation, while also offering guidelines.	USA	English	National Institute on Aging Pilot Research Program (on p 652)	NA	Random telephone list and police department referrals (bottom of p. 646)	2001-01-01	2001-12-31	106 (p. 646)	Senior (65+ years), p. 646	Emotional, physical abuse; any crime; different psychopathologies (table 1 p. 647, table 3 p. 648)	NA	Implied guidelines from study results
2019-03-09 19:58:08	2019-03-09	Aimee	Methodological and ethical issues in feminist research with abused women: Reflections on participants' vulnerability and empowerment	Article - not peer-reviewed	#5966 Burgess-Proctor 2015	Guidelines alone, examples from writer's own research		Not research - e.g. opinion, editorial, guidelines, pamphlet	abused women and survivors of other forms of violent victimization.	Both childhood and adulthood	Chronic	Sexual trauma, Physical trauma, Emotional trauma	Individual	Women who had experienced interpersonal violence and trauma. No exclusion/inclusion criteria discussed.	USA	English	NA	NA	NA			NA	NA	NA	NA	Recommendations for future researchers
2019-03-09 20:29:47	2019-03-09	Aimee	Why Do Rape Survivors Volunteer for Face-to-Face Interviews? A Meta-Study of Victims’ Reasons For and Concerns About Research Participation	Peer-reviewed article	#5918 Campbell et al 2009	Study results + guidelines		Qualitative	102 women who were survivors of sexual assault (p 397 paragraph 2)	Adulthood (18+), p 398, paragraph 1	Acute, p398, paragraph 1	Sexual trauma, Physical trauma, p398, paragraph 1	Individual, p398, paragraph 1	Sexual assault. Participants were included regardless of whether or not they had disclosed to the assault; participants were excluded if they did not consent to tape recording or if the tape recording was of too poor quality to be accurately transcribed.	USA	English	NA	NA	Chicago (p 397, under "Participants")			92 (p.397, "Participants")	Adult (18-64 years), p. 398, paragraph 1	Reasons for participating in the study (p 399, "Results")	NA	Recommendations for future researchers
2019-03-09 21:57:12	2019-03-09	Aimee	Training Interviewers for Research on Sexual Violence A Qualitative Study of Rape Survivors’ Recommendations for Interview Practice	Peer-reviewed article	#5917 Campbell et al 2009	Study results alone, Study results + guidelines		Qualitative	186 adult women who were survivors of rape (p. 599, "Participants")	Adulthood (18+), p. 600 paragraph 2	Acute, Chronic, p. 600 paragraph 2	Sexual trauma, p. 599 "Participants"	Individual	Sexual assault - rape. To be included, had to be 18+ and assaulted by a stranger, acquaintance, dating partner, or husband; participants were excluded if they didn't consent to tape recording or if their tape recording wasn't of good enough quality to allow for accurate transcription.	USA	English	NA	NA	Chicago (p. 599 "Participants")			92 women (p. 599, "Participants")	Adult (18-64 years)	Common themes in participant narratives when asked what they felt was important for interviewers to know before interviewing survivors (p 603 "Results")	NA	Recommendations for future researchers
2019-03-09 23:13:31	2019-03-09	Aimee	Balancing Methodological Rigor and the Needs of Research Participants: A Debate on Alternative Approaches to Sensitive Research	Article - not peer-reviewed	#6305 Chan et al 2017	Guidelines alone		Not research - e.g. opinion, editorial, guidelines, pamphlet	Survivors of childhood sexual abuse	Childhood (<18), Abstract	Acute, Chronic, Abstract	Sexual trauma, Abstract	Individual	Childhood sexual abuse. No clear rationale for in/exclusion since this was more of an opinion/debate piece	China, USA	English	Faculty Research Grant of Hong Kong Baptist University. (p 268)	NA (p268)	NA			NA	Child (less than 10 years)	NA	NA	Recommendations for future researchers
2019-03-10 15:09:53	2019-03-10	Aimee	A Mixed Methods Study of Participant Reaction to Domestic Violence Research in Jordan	Peer-reviewed article	#5423 Clark et al 2012	Study results alone		Mixed methods, p. 1659 "Methods"	Women in Amman, Jordan that had experienced domestic violence (p. 1659, "Method")	Childhood (<18), Adulthood (18+), p. 1661 "Survey Processes and Measures"	Acute, Chronic, p. 1661 "Survey Processes and Measures"	Developmental trauma (ACEs), Sexual trauma, Physical trauma, p. 1661 "Survey Processes and Measures"	Individual, p. 1661 "Survey Processes and Measures"	Intimate partner violence. Women included based on marital status.	Jordan	English	Funds for this study were provided by the American Center of Oriental Research/CAORC, the U.S. Student Fulbright Program, and various grants from entities at Harvard University (Committee on General Scholarships, Weatherhead Center for International Affairs, Harvard Center for Population and Development Studies, and the Department of Global Health and Population). (p. 1672)	NA	Amman, Jordan (p.1659, "Methods")	2003-08-01	2005-03-01	478 (p. 1664 Table 1)	Adult (18-64 years), p. 1664 Table 1	Qualitatively - themes when women were asked about their focus group participation experience (p. 1665 "Qualitative findings"). Quantitatively - types of violence exposed, whether paritcipants felt resentment towards study, and whether they felt study was important (p. 1667 "Quantitative findings")	NA	Recommendations for future researchers
2019-03-16 14:42:34	2019-03-16	Kevin	Perceptions of Participation in Trauma Research Among Older Adults	Peer-reviewed article	5211 - Gagnon et al 2015	Study results alone	They were concerned with the benefits and costs of participation in trauma research for older adults. They used the Response to Research Participation Questionnaire. They looked at average benefit and costs scores in relation to the measure's neutral response value.	Experimental, Note research was done with a convenience sample. Article does not specify the type of study conducted but we know that a research interview was used (pg. 239 Procedure paragraph) and we know that validated scales were used (pg. 238-239 Measures paragraphs)	Adults 60 and above, 88% women, 33% white, 67% African American, 1% Pacific Islander, 9% Native American or Alaskan Native, 8% other, 11% Hispanic or Latino. Pg 239-240 results paragraphs	Not specified	Not specified. Lifetime maltreat measured pg. 238-239 Lifetime maltreatment paragraph	Sexual trauma, Physical trauma, Emotional trauma, Traumas were lifetime and thus may also be ACEs, neglect was included too as a category. Pg. 238-239 Lifetime maltreatment paragraph	Individual, Pg. 238-239 Lifetime maltreatment paragraph	Any lifetime neglect, emotional, physical or sexual abuse was measured. This study is included because data on whether or not participation in trauma research is feasible for older adults helps to inform out research questions	US	English	Not provided	Not provided	99 adults 60 and above who were part of the Older Adult Resources and Stress study Pg. 238 Participants paragraph			99 (pg. 238 first participants paragraph)	Adult (18-64 years), Senior (65+ years), 60+	Benefits and costs of research participation (personal benefits, global evaluation, participation, emotional reactions, perceived drawbacks) as measured by the Response to Research Participation Questionnaire. (Pg. 239 benefits and costs of research participation paragraph)		Recommendations for future researchers
2019-03-16 15:20:42	2019-03-16	Kevin	Participant Reactions to Survey Research in the General Population After Terrorist Attacks	Peer-reviewed article	#5203 - Galea et al 2005	Study results alone	They did three surveys by random digit dial 1-2, 4-5, and 6-9 months after 9/11. They assessed how many participants found questions upsetting, were still upset at the end of the interview, and who requested contact with a counselor	Experimental	The general population of New York City	Not specified. We don;t know if being 18 or older was a criteria for participation so some youth or people who were 17 at the time of 9/11 may have been interviewed	Acute, pg. 461 abstract	Terrorism/war, Pg. 461 abstract	Higher-level, Pg. 461 Abstract	9/11 was the trauma that occurred and the sample was the general population of NYC. Study will be included because it suggests that trauma research can be done safely in situations of terrorism.	US	English	NIH grants MH 66081, MH 66391, and DA 13146. Pg. 464 last paragraph-S2	None given	3 rdd household surveys in New York City (Pg. 461 abstract. pg. 462 sample paragraph)	2001-10-15		5774 (Pg. 461 abstract)	Not given	Feeling upset by interview questions, feeling upset still at the end of the interview, requesting counseling (Pg. 462 Counseling backup system paragraph)		Recommendations for future researchers
2019-03-16 17:31:05	2019-03-16	Kevin	Interviewing women bereaved by homicide: assessing the impact of trauma-focused research	Peer-reviewed article	#5167 - Gekoski, Gray, Adler 2012	Study results + guidelines	They used the Response to Research Participation Questionnaire to craft qualitative questions about research participation	Qualitative	Women who have lost someone to homicide (Pg. 180 participates paragraph)	Does not specify	Acute, Pg. 180 participants paragraph- one participant experienced two homicides but all the other participants only experienced one	Vicarious trauma	Individual	The trauma is having lost someone close to homicide. This study is being included because it examines the benefits of research participation and provided suggested guidelines for researchers	England	English	Not given	Not given	Women bereved by homicide who were approached through Support After Murder and Manslaughter or the Terry Booker Foundation (Pg. 180, participants paragraph)			14 (Pg. 180 participants paragraph)	Not specified	Gaining anything positive from the interview, being upset more than expected by the interview, regret at participation (Pg. 180, materials paragraph)		Recommendations for future researchers
2019-03-17 13:42:01	2019-03-17	Kevin	An Exploratory Framework for Community-Led Research to Address Intimate Partner Violence: a Case Study of the Survivor-Centered Advocacy Project	Peer-reviewed article	#5146 - Ghanbarpour et al 2018	Guidelines alone	The research project drew up language justice, research justice, CBPR, and trauma-informed approaches. The researchers acknowledged the lack of trauma-informed guidelines for research and applied their collective experience around trauma and their lived experiences as members of marginalized communities. The article gives guidelines for Community Led Research.	Community Led Research (Pg. 524 last paragraph)	The research projects done by community partners are not a focus of this article. The focus of this article is on the Community Led Research framework. The population then is "17 IPV practitioners from diverse culturally-specific marginalized communities from across the State of California" (phase 1) and a subset of 10 IPV practitioners (phase 2). (Pg. 525 second are third Project roles paragraph…	Not specified, Most is suspected to be adult although some could be teen years.	Chronic, Pg. 522 first paragraph describes IPV as embedded in a structural context	Type of trauma was not specified, IPV	Not specified, IPV specified (Pg. 522 paragraph 1) but IPV could be conceptualized as being interpersonal trauma embedded within a higher-level context	The trauma is IPV and -for the research team- historical marginalization (Pg. 523 trauma-informed approach paragraph). The article is included because it gives guidelines for community led research, which can be an important tool of trauma-informed research.	US	English	Administration on Children, Youth, and Families, Family and Youth Services Bureau; Blue Shield of California Foundation; NoVo Foundation (pg. 534 1st paragraph)	None noted	IPV practitioners in California (Pg. 525 Project roles 2nd and third paragraphs)			Not applicable	Not given	These are noted but not measured: Increased research skills of community researchers, increased research capacity within organizational and community settings, technical assistance materials in multiple languages, supported five teams of community researchers, community-grounded knowledge about survivor-centered advocacy, and development of a community-led research framework. (Pg. 524 last paragr…		Formal guidelines
2019-03-17 14:36:14	2019-03-17	Kevin	Challenges and Innovations in a Community-Based Participatory Randomized Controlled Trial	Peer-reviewed article	#4269 - Goodkind et al 2017	Study results alone	Article discusses the challenges of doing an RCT as part of a CBPR project	Mixed methods, (Pg. 125 2nd paragraph)	Afghan, Great Lakes Region African, and Iraqi refugee adults (Pg. 125 participants paragraph)	Not specififed	Not specified but likely chronic	Type of trauma was not specified	Not specified	The trauma is not specified but all participants are refugees. The article is beign included because it discusses considerations for doing CBPR RCTs, which may be an important tool for trauma-infomred research	US	English	National Institute on Minority Health and Health Disparities (Pg. 129 Funding paragraph)	None stated (Pg. 129 declaration on conflicting interests paragraph)	Not specified			93 (pg. 125 participants paragraph)	Adult (18-64 years), Senior (65+ years)	Not reported in this article		Recommendations for future researchers
2019-03-17 16:07:54	2019-03-17	Kevin	Research With Adolescent Victims of Child Sexual Abuse: Evaluation of Emotional Impact on Participants	Peer-reviewed article	#4119 - Guerra & Pereda 201	Study results + guidelines		Mixed methods	Adolescents (12-17) in a city in central Chile who had been sexually abused within to years of the study	Childhood (<18)	For most but not all participants abuse occurred multiple times	Developmental trauma (ACEs), Sexual trauma	Individual	The trauma is child sexual abuse. The study is included because it reflects on adolescent participation in trauma research.	Chile	English	Comision Nacional de Investigacion Cientifica y Technologia de Chile (Pg. 955 funding paragraph)	None mentioned	a city in the center of Chile (Pg. 946 first sample paragraph)	2014-01-01	2014-12-31	114 (Pg. 946, first sample paragraph)	Adolescent (10-17 years)	The outcomes reported in this paper are: were the questions unpleasant to answer and how did you feel while answering the questions (Pg. 946-947 2nd measures paragraph)	The study compared sexually abused kids and kids who didn't report CSA but the methods of administration differed between groups. While the study concludes that kids can be asked about CSA it insufficiently acknowledges that the lack of distress seen among the CSA kids could be due to the fact that their therapist was interviewing them. It is thus unclear how generalizeable their conclusion that …	Recommendations for future researchers
2019-03-19 11:51:44	2019-03-19	Kevin	Perceptions of Participating in Longitudinal Trauma Research Amoung Women Exposed to Intimate Partner Violence	Peer-reviewed article	#4026 - Hebenstreit & DePrince 2012	Study results alone		Experimental, Pg. 62-63 Measures section	Women who reported IPA perpetrated by male partners to police in a large urban area in the Rocky Mountains (Pg. 61, participants paragraph)	Adulthood (18+), Pg. 61, participants paragraph	Not specified	IPA	Individual	The trauma is intimate partner abuse. The study is included because it reports on the ability of women survivors to participate in trauma research, which has implications for the Belmont principle of autonomy	US	English	National Institute of Justice Office of Justice Programs, US Department of Justice (Pg. 68 acknowledgements paragraph)	None reported	Police reports following IPA in a large urban area in the Rocky Mountains (Pg. 61, participants paragraph)	2007-12-01	2008-07-31	236 (Pg. 61, participants paragraph)	Adult (18-64 years), Pg. 64, table 1	The response to research participation questionnaire (Pg. 62, second and third measures paragraph)	Their last conclusion seems like a reach to me. They are jumping from research to practice.	Recommendations for future researchers
2019-03-20 13:44:44	2019-03-20	Kevin	Addressing Intimate Partner Violence with Male Patients: A Review and Interaction of Pilot Guidelines	Peer-reviewed article	#3753 Kimberg 2008	Guidelines alone		Not research - e.g. opinion, editorial, guidelines, pamphlet	Male patients who are victims or perpetrators of IPV (Pg. 2071 abstract)	Childhood (<18), Adulthood (18+), IPV defined as being between adults and/or adolescents (Pg. 2072 Table 1)	Not specified in text but	IPV	Individual	The trauma is IPV perpetration or victimization. Article is included because it provides guidelines for screening, assessing, documenting, reporting and intervening with IPV, which may be relevant in trauma research.	US	English	Family Violence Prevention Fund (pg. 2075 acknowledgements paragraph)	None disclosed (Pg. 2075 conflict of interest paragraph)	Male patients (Pg. 2071, abstract)			Not applicable	Not applicable	Not applicable		Pilot guidelines
2019-03-22 09:53:19	2019-03-22	Kait	Support and Reluctance in the Pre-substantive Phase of Alleged Child Abuse Victim Investigative Interviews: Revised versus Standard NICHD Protocols	Peer-reviewed article	#6185 - Ahern 2014	Study results + guidelines		Cohort	Israeli children suspected of experiencing child abuse undergoing interviews	Childhood (<18)	Not stated though likely both	Type of trauma was not specified	Individual	Trauma was all child abuse, not specific. Study should be included as it compares two strategies for interviewing children who have experienced abuse and the effect of those strategies on children's willingness to disclose.	Israel	English	Nuffield and Jacobs foundations, page 772	NA	Selected population of 200 interviews (age, gender matched) out of previously interviewed study population of 1424 across Israel, page 765, paragraph 4			199, page 765 paragraph 4	Child (less than 10 years)	Child reluctance (to respond to interviewer questions), page 767, paragraph 2		Recommendations for future researchers
2019-03-22 10:18:07	2019-03-22	Kait	Enhancing Latinas' participation in research on sexual assault: cultural considerations in the design and implementation of research in the Latino community	Peer-reviewed article	#6174 - Ahrens 2011	Guidelines alone		Qualitative, Article describes study protocol for current qualitative (focus group) study as well as synthesizing previous literature on each aspect of study design , page 178, paragraph 2	Latina women page 181, paragraph 2	Adulthood (18+)	Not specified	Sexual trauma	Individual	Article focused on a study of sexual assault but did not describe those results rather the process of study design, research team formation and training and participant recruitment in the context of improving research participation among Latinas	United States	English	Department of Psychology at California State University at Long Beach, page 185	NA- - page 185	community (unspecified), page 181 paragraph 2			not stated	Adult (18-64 years)	None	Note-- throughout (pgs 178-183) Formation of the research team-- consider a team with a diversity of backgrounds, including members of Latino communities, who have involvement and connections with Latino communities and organizations, strong interpersonal skills and warmth as well as Spanish language skills Training- research team should be trained on cultural specific topics (including taboos an…	Formal guidelines
2019-03-22 11:01:41	2019-03-22	Kait	Mental health and psychosocial support in crisis and conflict: Report of the mental health working group	Peer-reviewed article	#6139 - Allden 2009	Guidelines alone	Great review of US-based (and some international) research ethics agreement	Not research - e.g. opinion, editorial, guidelines, pamphlet, p219s, column 2, paragraph 3	Complex emergency settings as defined on page s220, column 2, paragraph 4	Both childhood and adulthood	Not specified	Type of trauma was not specified	Not specified	Focus is on complex emergency settings so likely to include multiple types of levels of trauma. Article should absolutely be included as includes explicit guidelines for research on mental health in these settings.	Global	English								NA		Formal guidelines
2019-03-22 11:51:01	2019-03-22	Kait	Assessment and treatment of torture victims: a critical review	Peer-reviewed article	#6133 - Allodi 1991	Study results + guidelines		Synthesis - systematic review, meta-analysis, Narrative review and historical summary -- page 4, abstract	NA	Both childhood and adulthood	Both	Torture	Individual	Article focuses on all types of torture though notes torture primarily perpetuated by states/governments. Article worth including for guidance on measurement of trauma.	Global	English	Not stated	Not stated	NA			NA		NA-- focus on all physical and psychological symptoms of torture but review, page 4, column 2, page 5, column 1	Seems to focus more generally on mechanics of studying torture rather than ethical guidelines. Ethical consideration section is more oriented towards psychologists and medical practitioners	Recommendations for future researchers
2019-03-22 11:52:08	2019-03-22	Kevin	Interviewing Alleged Victims With Intellectual Disabilities	Peer-reviewed article	#5839 Cederborg and Lamb 2008	Study results alone		Observational	People with intellectual disabilities who are reporting a crime in Sweden (Pg. 51, the data paragraph)	Childhood (<18), Adulthood (18+)	Not specified	Not specified	Not specified	The trauma is not specified. Article is included because it provides consideration for how to interview members of a special population that experiences trauma	Sweden	English	Crime Victim Foundation of Sweden (Pg. 56, acknowledgements paragraph)	None specified	Sweden (Pg. 51, first Method paragraph)			11 (Pg. 51, the data paragraph)	Child (less than 10 years), Adolescent (10-17 years), Adult (18-64 years)	Substantive utterances and number of new deatails provided by alleged victims (Pg. 51, first quantitive analysis paragraph) Interviewer statements were counted as invitations, directive utterences, summary, option-posing, or suggestive utterences statements (Pg. 51-52, second quantitative anlaysis paragraph). An inductive review was conducted on dicuments but the article does not provide details …	Invitations are "utterances, including questions, statements, or imperatives, prompting free-recall responses from the informant" (Pg. 51, second quantitative analysis paragraph) Directive utterances "refocus the witness' attention on details or aspects of the alleged incident that the witness has already mentioned, providing a category for requesting additional information using "Wh-" questions …	Recommendations for future researchers
2019-03-22 13:43:21	2019-03-22	Kait	Domestic violence among adolescents in HIV prevention research in Tanzania: participant experiences and measurement issues	Peer-reviewed article	#6413 - Baumgartner 2015	Study results alone		Mixed methods	Adolescent (15-21) women in Tanzania, page 4, paragraph 1-2	Childhood (<18)	Chronic	Physical trauma	Individual	Many of the participants had experienced battering or other physical abuse by either a spouse or parent. This article is relevant as it discusses the potential impact that battering has on decisions to participate in unrelated research and the responsibilities of researchers to measure battering for an unrelated project.	Tanzania	English	National Institute of Mental Health (NIMH) grant R01 MH086160, page 9	NA	Female adolescents in Dar es Salaam Tanzania, page 4, paragraph 1-2			23- IDIs, 135- mock clinical trial	Adolescent (10-17 years), Adult (18-64 years), page 4, paragraphs 1-2	experiences with battering using the Women's Experience with Battery (WEB) scale		Recommendations for future researchers
2019-03-22 16:15:31	2019-03-22	Kait	Telephone survey respondents' reactions to questions regarding interpersonal violence	Peer-reviewed article	#5715 - Black 2006	Study results + guidelines		Cross-sectional	Random digit dial samples in United States, participants over 18	Not specified	Not specified	Sexual trauma, Physical trauma, IPV	Individual	This study focused on participant reactions to questions about sexual violence and intimate partner violence on a RDD telephone survey. It also provides recommendations for researchers going forward, based on the results.	United States	English	Not stated but authors all from CDC	Not stated	Adults in US contacted through random digit dialing for the SIPV and ICARAS-2 surveys, page 448, entire page	2001-07-01	2003-10-01	ICARIS-2: 9,684; page 448, paragraph 3; SIPV: 7,698, page 449, paragraph 1	Adult (18-64 years), Senior (65+ years)	Whether questions about violence should be asked or not; whether asking those questions upset participants ; and whether asking those questions made participants feel afraid, page 449, paragraph 3		Recommendations for future researchers
2019-03-22 16:41:58	2019-03-22	Kait	Adverse reactions associated with studying persons recently exposed to mass urban disaster	Peer-reviewed article	#5649 - Boscarino 2004	Study results alone		Cross-sectional	New York City residents who were living in NYC at the time of the World Trade Center Attacks	Adulthood (18+)	Acute	Terrorism/war	Higher-level, page 3, paragraph 3	This article discusses reactions to research participation following a community level disaster. It is relevant as the results are meant to be generalizable to research with other groups that have experienced community level disasters	United States	English	National Institute of Mental Health (grant #R01 MH66403 to J. A. B.), page 9	None stated	New York City residents, telephone based survey, page 3	2002-10-01	2002-12-31	2,368, page 3, paragraph 5	Adult (18-64 years), Senior (65+ years)	distress at completing survey, page 4, paragraph 2		Recommendations for future researchers
2019-03-22 17:48:38	2019-03-31	Kait	Ethical conduct in intimate partner violence research: Challenges and strategies	Peer-reviewed article	#5992 - Btoush 2009	Guidelines alone		Not research - e.g. opinion, editorial, guidelines, pamphlet, page 210, column 2, paragraph 1	NA	Adulthood (18+)		IPV	Individual	These guidelines focus on ethical issues in IPV research generally. This should be included as has guidelines/recommendations for researchers in different aspects of the research process.	United States	English	Not stated	Not stated	NA			NA		NA		Formal guidelines
2019-03-24 08:19:38	2019-03-24	Kait	The Burden of Research on Trauma for Respondents: A Prospective and Comparative Study on Respondents Evaluations and Predictors	Peer-reviewed article	#911 - vanderVelden 2013	Study results alone		Cohort	Danish panel for online survey responses	Both childhood and adulthood, page 4, paragraph 4	Acute, page 4, paragraph 4	Traumatic events scale -- included many, page 4, paragraph 4	Traumatic events scale -- could be both, page 4, paragraph 4	This article measured trauma using a potentially traumatic events scale. It should be included as it discusses the potential burden of trauma-related questions on a general study population.	Denmark	English	Not stated	Not stated	Denmark, online panel LISS , page 3, column 2, paragraph 1	2009-01-01	2012-12-31	950, page 4, column 2, paragraph 5	Adult (18-64 years), Senior (65+ years), page 5, table 1	"To examine how burdensome the questions of each of the surveys were, the 7 surveys ended with the following 5 questions: 1.) Was it difficult to answer the questions?, 2.) Were the questions sufficiently clear?, 3.) Did the questionnaire get you thinking about things?, 4.) Was it an interesting subject?, and 5.) Did you enjoy answering the questions? Items were scored on 5-point likert scales ra…
2019-03-24 10:33:08	2019-03-24	Emma	Risk of vicarious trauma in nursing research: a focused mapping review and synthesis	Peer-reviewed article	#871 - Taylor 2016	Study results + guidelines		systematic mapping	All papers (children and adults) that reported primary empirical research dealing with abuse, violence, death or dying, published in the six-year period from 1 January 2009 until 31 December 2014. Systematic reviews, administrative data and secondary data analysis where studies did not have direct contact with participants were excluded.	Both childhood and adulthood, p. 2770	NA	Emotional trauma, vicarious, p. 2771	Individual, p. 2771	This paper discusses a systematic mapping of studies involving various types of trauma and if any vicarious trauma occurred due to the initial studies. As a result of the mapping exercise, the authors propose a framework for vicarious trauma in research based on a Johari window approach.	United Kingdom	English	NA	NA	Studies from top 10 nursing journals (p. 2770, under Results)	2009-01-01	2014-12-31	104 journals (p. 2770, 5th paragraph right column)	Child (less than 10 years), Adolescent (10-17 years), Adult (18-64 years), Senior (65+ years)	An even spread between qualitative (n = 52) and quantitative (n = 51) studies, with one mixed-methods study. There was also an even spread between those papers that dealt with abuse or violence (n = 54) and those that dealt with death or dying (n = 50). Journal of Advanced Nursing (JAN) published the largest number of papers concerned with our predetermined traumatic topics, followed by Internati…		Recommendations for future researchers
2019-03-24 11:30:58	2019-03-24	Emma	Research ethics in practice: Lessons from studies exploring interpersonal violence in different contexts	Peer-reviewed article	#539 - Vearey 2017	Guidelines alone		Qualitative, p. 1, Introduction	NA (3 separate populations described, but this was a qualitative case study and actual study populations were described in other studies)	Both childhood and adulthood, p. 5, 8, no definition of childhood/adult	NA	Sexual trauma, Physical trauma, Emotional trauma, Historical/systemic trauma, p. 2, 5, 8	Individual, Higher-level, p. 2, 8	This article discusses 3 case studies exploring the experiences of different groups of survivors and perpetrators of IPV in diverse contexts: refugees in the Thailand-Burma border area; partner-violent adult men and female survivors in Ireland; and school children in five European countries. The article concludes that three key areas require special attention when conducting research in this fiel…	Thailand-Burma, Ireland, and five European countries (only UK is identified)	English	NA	NA	Thailand-Burma border (p. 2, paragraph 2), Ireland (p. 5, paragraph 2), and five European countries (only UK is identified) (p. 8, paragraph 3)			NA	Child (less than 10 years), Adolescent (10-17 years), Adult (18-64 years), Senior (65+ years), p. 2 paragraph 2, p. 5 paragraph 2, p. 8 paragraph 3	NA	The case studies presented show that possible risks can be effectively addressed and managed through the careful consideration of three key areas: (1) skills of the research team; (2) ways of accessing and recruiting participants; and (3) the appropriate use of data (p. 11, paragraph 4).	Recommendations for future researchers
2019-03-24 12:08:23	2019-03-24	Emma	Researching Sexual Revictimisation: Associated Ethical and Methodological Issues, and Possible Solutions	Peer-reviewed article	#466 - Wager 2011	Guidelines alone		Mixed methods, combination of a cross-sectional survey and a prospective follow-up study (p. 160, paragraph 2)		Childhood (<18), p. 158, paragraph 1	NA	Sexual trauma, p. 160, paragraph 2	Individual, p. 160, paragraph 2	This article discusses the author's contemplations when designing a study study surrounding child sexual trauma and arguments related to the study’s defense when undergoing ethical scrutiny (p. 159, paragraph 2).	United Kingdom	English	NA	NA	NA			NA	NA	NA		Recommendations for future researchers
2019-03-24 12:40:00	2019-03-24	Emma	Respondents’ Experiences of Completing a Retrospective Web-Based, Sexual Trauma Survey: Does a History of Sexual Victimization Equate With Risk for Harm?	Peer-reviewed article	#465 - Wager 2012	Study results alone, Study protocol		Mixed methods, p. 992, paragraph 4	Self-selecting sample of 234 men and women older than the age of 16 years drawn from various community sources (p. 992, paragraph 5).	Both childhood and adulthood, p. 992, paragraph 5	NA	Sexual trauma, p. 992, paragraph 5	Individual, p. 992, paragraph 5	This study investigated respondents’ experiences of completing a retrospective web-based survey exploring sexual revictimization and childhood sexual trauma. This paper should be included as it discusses thematic analysis of the qualitative responses and suggestions are offered for the design of more ethically sensitive research protocols and practices	United Kingdom	English	NA	NA	Community (p. 992, paragraph 5) - recruitment strategy discussed in another paper			234 (p. 992, paragraph 5)	Adolescent (10-17 years), Adult (18-64 years), Senior (65+ years), p. 992 paragraph 5	1) Comparison of Respondents Who Completed the Feedback Survey With Those Who Did Not: Respondents to the original trauma survey who reported a history of sexual violence were significantly more likely to complete the feedback survey (p. 993, paragraph 4). 2) Reasons for Responding to the Original Sexual Trauma Survey: respondents with a history of SV were significantly more likely to rank the de…		Recommendations for future researchers
2019-03-24 13:28:15	2019-03-24	Emma	Lessons Learned: Conducting Research With Victims Portrayed in Sexual Abuse Images and Their Parents	Peer-reviewed article	#431 - Walsh 2018	Study results alone, Study protocol		Qualitative	Telephone interviews were conducted with parents (a) whose children had forensic interviews at two Children’s Advocacy Centers (CACs) or (b) were members of a parent support group that agreed to recruit members to participate in the survey. Parents included both those whose children had been depicted in sexual abuse images and those whose children had experienced sexual abuse but had not been pho…	Childhood (<18), p. 3832, paragraph 4, definition of child: minors age 17 or younger	NA	Sexual trauma, p. 3832, paragraph 4	Individual, p. 3832, paragraph 4	Telephone interviews were conducted with parents and adolescents who were victims of child sexual abuse and online surveys were completed by adult survivors depicted in abuse images. This study should be included as the authors imply that researchers should not be hesitant about conducting research after an investigation of child sexual abuse, due to their data. The authors encourage researchers …	United States	English	Grant No. 2011-VF-GX-K017 awarded by the Office for Victims of Crime, Office of Justice Programs, U.S. Department of Justice (p. 3837, paragraph 5).	NA (p. 3837, paragraph 4)	Survey was conducted with parents (a) whose children had forensic interviews at two Children’s Advocacy Centers (CACs) or (b) were members of a parent support group that agreed to recruit members to participate in the survey (p. 3831, paragraph 3).	2012-11-01	2013-08-01	Telephone interviews conducted with parents (n = 46) and adolescents who were victims of child sexual abuse (n = 11; some of whom were portrayed in sexual abuse images), and online surveys were completed by adult survivors depicted in abuse images (N = 133) (p. 3829, paragraph 1).	Adolescent (10-17 years), Adult (18-64 years), p. 3831, paragraph 3	The first lesson was that few agencies tracked this type of crime (p. 3832, paragraph 6). The second lesson was that few victims at the two participating agencies had been portrayed in sexual abuse images (4%-5%) (p. 3834, paragraph 1). The third lesson was that once possible cases were identified, we found relatively high percentages of consent to contact and interview completions (p. 3834, para…		Recommendations for future researchers
2019-03-24 13:51:15	2019-03-24	Emma	Ethical and Safety Considerations When Obtaining Information From or About Battered Women for Research Purposes	Peer-reviewed article	#971 - Sullivan 2004	Guidelines alone, Study protocol		Not research - e.g. opinion, editorial, guidelines, pamphlet	NA	NA	NA	Sexual trauma, Physical trauma, Emotional trauma, "Intimate violence" (p. 604, paragraph 1)	NA	This article suggests guidelines and protocols to consider when gathering information from or about women survivors of intimate violence. This article should be included as it discusses research guidelines and protocols.	United States	English	NA	NA	NA			NA	NA	NA	There is lots of good info in this article! This article first provides broad guidelines as well as specific suggestions for protecting battered women’s safety when involving them in the research process (such as how to contact women without notifying abusers, the importance of staff training and supervision, where/how data collection will occur, and safely contacting women over time). It then pr…	A formal study-specific protocol
2019-03-24 15:11:03	2019-03-24	Kait	Asking about intimate partner violence: advice from female survivors to health care providers	Peer-reviewed article	#6294 - Chang 2005	Study results + guidelines		Qualitative	Women who had experienced IPV who had accessed services, page 142, paragraph 4	Adulthood (18+)	both-- no details given	IPV-- likely physical but not discussed	Individual	This paper focused on women who had experienced IPV and were receiving services. It should be included as it gives recommendations for providers asking about IPV that may be relevant to researchers as well.	United States	English	This study was supported by the University of North Carolina Program on Health Outcomes, the Robert Wood Johnson Clinical Scholars Program and the Centers for Disease Control and Prevention Injury Prevention Funding Unit (US4/CCU/417847-02)., page 146, column 2	none stated	Women who had experienced IPV and access IPV support services. Both women living in and not in shelters, page 146, column 1, paragraph 4, column 2, paragraph 2			41, page 143, table 1	Adult (18-64 years), page 143, table 1	None		Recommendations for clinicians
2019-03-24 15:20:40	2019-03-24	Emma	Sensitive Inquiry in Mental Health: A Tripartite Approach	Peer-reviewed article	#2098 - Paton 2018	Study results alone, Study protocol		Qualitative	Participation in research was open to people registered with the Partners in Recovery (PIR) initiative in Western New South Wales and members of the PIR consumer reference group (p. 4, paragraph 2 right column)	NA	NA	Type of trauma was not specified	NA	The type of trauma is not specified, however the researchers did integrate trauma-informed ‘care’ into a best practice research model using strategies that supported participants in the research, so should be included.	Australia	English	Western NSW Partners in Recovery and conducted by The Benevolent Society and Western Sydney University (p. 10, paragraph 3 right column)	NA (p. 10, paragraph 2 right column)	Participation in research was open to people registered with the Partners in Recovery (PIR) initiative in Western New South Wales and members of the PIR consumer reference group (p. 4, paragraph 2 right column).			26 (p. 4, paragraph 2 right column)	NA	See Horsfall, Carrington, & Paton, 2016 and Horsfall, Paton, & Carrington, 2017, for details of the research findings and recommendations (page 8, paragraph 2 right column)	The authors recommend using tripartite methodology when doing research with people with lived experience of mental illness (page 10, paragraph 3).	Recommendations for future researchers
2019-03-24 15:54:36	2019-03-24	Kait	Photo-Elicitation Interviews with Vulnerable Populations: Practical and Ethical Considerations	Peer-reviewed article	#5100 - Copes 2018	Broad discussion of ethical issues around photo elicitation interviews without specific guidelines/recommendations		Qualitative	Meth users in rural Alabama	No specific discussion of trauma though population likely to be traumatized	No specific discussion of trauma though population likely to be traumatized	No specific discussion of trauma though population likely to be traumatized	No specific discussion of trauma though population likely to be traumatized	This article does not focus specifically on a population who has suffered trauma by definition but, by focusing on meth users, likely includes many who have suffered trauma. It should be included as it provides rich discussion of ethical issues around PEI and general research with this or other similar populations	United States	English	Not stated	Not stated	Rural Alabama, page 476, paragraph 2			52, page 478, paragraph 1	Adult (18-64 years)			Reflections on the process of decision making for this study
2019-03-24 16:24:11	2019-03-24	Emma	The Risks and Benefits of Participating in Trauma-Focused Research Studies	Peer-reviewed article	#2680 - Newman 2004	Study results alone		Mixed methods, p. 384 paragraph 2 left column	NA	Childhood (<18), Adulthood (18+), p. 386-389	Acute, Chronic, p. 386-389	Sexual trauma, Physical trauma, Emotional trauma, Historical/systemic trauma, p. 386-389	Individual, Higher-level, p. 386-389	The goal of this paper was to review evidence and raise issues about trauma-related research to inform discussion regarding the ethical conduct of research. Although it does not specify a certain type of trauma, this article presents initial empirical approaches to these issues and should be included.	United State	English	NA	NA	NA - the data is from a systematic review so there is not one source/setting (p. 386-389)			12 p. 385, paragraph 3 left column	Child (less than 10 years), Adolescent (10-17 years), Adult (18-64 years), Senior (65+ years), p. 386-389	The majority of participants in these trauma-related studies report favorable perceptions of the cost-benefit balance. However, some participants do experience strong negative emotions or more distress than anticipated during the research protocol. Despite some inconsistencies across studies and samples, initial evidence suggests that preexisting distress, younger and older age, a history of mult…		Recommendations for future researchers
2019-03-24 16:38:20	2019-03-24	Kait	"What Has It Been Like for You to Talk With Me Today?": The Impact of Participating in Interview Research on Rape Survivors	Peer-reviewed article	#5916 - Campbell 2010	Study results alone		Qualitative	Women who had been raped	Adulthood (18+)	Acute	Sexual trauma	Individual	The participants in this article had been raped at some point previously. This article should be included as it is a metastudy of how being interviewed impacted women and how specific interview techniques (feminist interviewing techniques) contributed to women's experiences being interviewed.	United States	English	Program for Mental Health Services Research on Women and Gender (NIMH Grant Number: R24 MH54212-02)	None -- page 79, paragraph 4	Adult rape survivors, page 64 paragraph 2			92, page 64, paragraph 3	Adult (18-64 years)	Participant reactions to being interviewed, perceptions of interviewer, page 66, paragraph 1
2019-03-26 07:05:35	2019-03-26	Kait	Best practices for training trauma-informed practitioners: Supervisors’ voice	Peer-reviewed article	#6335 - Berger 2016	Study results alone		Qualitative	Supervisors of trauma-informed practices	Not specified	Not specified	Wide range-- page 146, column 1, paragraph 4	Wide range-- page 146, column 1, paragraph 4	This article focuses on supervisors of trauma-informed practitioners working with a variety of populations. It is relevant as it discusses factors related to supervising trauma-informed practice that may be relevant to supervising a trauma-informed research team.	United States	English	Not stated	Not stated	Agencies in New York that serve traumatized populations, page 146, paragraph 4	2014-08-01	2015-08-01	12, page 146, column 1, paragraph 4	Adult (18-64 years), not stated directly but presume all of working age	NA		Only discuss current study results -- primarily in discussion section
2019-03-26 13:24:06	2019-03-25	Kevin	Trauma-Informed Social Policy: A Conceptual Framework for Policy Anlaysis and Advocacy	Peer-reviewed article	#5633 Bowen & Murshid 2016	Guidelines alone		Not research - e.g. opinion, editorial, guidelines, pamphlet	Does not specifiy but states "some types of trauma are disproportionately experienced by certain groups because of deeply entrenched structural inequalities" (Pg. 223, second rationale for a trauma-informed perspective on social policy paragraph). Uses the following as examples for different tenents of trauma-informed care: racial disparities in drug sentencing, IPV, community health workers, com…	Not specificed	Chronic, There is no specific place in the text but all of the examples given deal with entrenched issues	Historical/systemic trauma, Type of trauma was not specified	Higher-level, No speciifc place in text but all examples involve higher level policies	Soacial policy as shaping trauma and as a source of trauma is explored. This article is included because it addressess trauma-informed guidelines.	US	English	Not specified	Not specified	There isn't one population that is focused on			NA	Not given	None measured		Recommendations for future researchers
2019-03-27 12:59:27	2019-03-26	Kait	Ethical Dilemmas of a Clinician/Researcher interviewing Women who Have Grown Up in a Family Where There Was Domestic Violence	Peer-reviewed article	#1464 - Scerri 2012	Guidelines alone		Qualitative	Adult women who had experienced domestic violence during childhood	Childhood (<18)	Probably both -- unspecified	Physical trauma, Emotional trauma	Individual	This article discussed qualitative interviews conducted with women who had previously been exposed to domestic violence in childhood. The researcher discusses ethical issues that arose during the conduct of the research and provides recommendations for future studies.	England	English	Not stated	Not stated	"These women were recruited through professional colleagues, mainly psychologists and family therapists who had worked with the prospective participants in the past or were presently working with them as their clients." page 108, paragraph 3			8, page 103, paragraph 1	Adult (18-64 years)	NA		Recommendations for future researchers
2019-03-29 15:46:41	2019-03-29	Aimee	Research Ethics in Victimization Studies: Widening the Lens	Opinion, Commentary on Clark and Walter article	#5420 Clark et al 2011	Guidelines alone		Not research - e.g. opinion, editorial, guidelines, pamphlet, paragraph 1 - p 1536	Survivors of any unspecified trauma (paragraph 2, p1537)	Both childhood and adulthood, paragraph 2, p1537	Acute, Chronic, paragraph 2, p1537 - I believe both, but was not addressed specifically	Type of trauma was not specified, paragraph 2, p1537	Not specified, paragraph 2, p1537	Commentary on trauma research guidelines from another group, no real specific population was specified	NA	English	NA [pg 1545]	NA [pg 1545]	NA [paragraph 2, p1537]			NA	Child (less than 10 years), Adolescent (10-17 years), Adult (18-64 years), Senior (65+ years), [paragraph 2, p1537]	NA	NA	Recommendations for future researchers
2019-03-30 16:41:01	2019-03-29	Aimee	A Qualitative Exploration of Researcher Trauma and Researchers’ Responses to Investigating Sexual Violence	Peer-reviewed article	#5347 Coles et al 2014	Study results + guidelines		Qualitative	15 sexual violence researchers [abstract]	Adulthood (18+)	Acute, Chronic, pg 98 - described as secondary traumatic stress in process of relaying trauma experiences of research subjects - therefore could occur once or over entire period of working as researcher [page 98, paragraph 2]	Emotional trauma, page 98, paragraph 2	Individual, page 98, paragraph 2	"Secondary traumatic stress closely parallels PTSD in symptomatology and is a normal response to exposure to trauma when working with survivors of traumatic events" [pg 98, paragraph 2]	Australia	English	NA [page 113]	NA [page 113]	Researchers moderated an online discussion board via the Sexual Violence Research Initiative [Methods, pg 99]	2009-09-01	2009-10-01	15 [Abstract]	Adult (18-64 years), Method, page 99	Responses to 3 questions via discussion board: 1) Have you ever been traumatized by your sexual violence research-related work? Please tell us about your experiences 2) How did you try to protect and to take care of yourself during your sexual violence research (or that of your staff and students)? Please tell us about your experiences. 3) What worked well for you? [last paragraph, page 99]	NA	Recommendations for future researchers
2019-03-30 19:36:09	2019-03-30	Aimee	Conducting Research with Survivors of Sex Trafficking: Lessons from a Financial Diaries Study in the Philippines	Peer-reviewed article	#728 Tsai et al 2018	Study results + guidelines		Qualitative	Sex trafficking survivors >18years and their family members in Cebu City, Philippines. [under "Parent Study" page 161]	Adulthood (18+), paragraph 2, page 161	Chronic, paragraph 2, page 161	Sexual trauma, paragraph 2, page 161	Individual, paragraph 2, page 161	Women who were formerly trafficked in sex work and had exited human trafficking. Women had to be 18+ to be included and reside in Cebu City, Philippines.	Philippines	English	NA	NA	Cebu City, Philippines [paragraph 4, page 161]			30 [paragraph 2, page 162]	Adult (18-64 years), [paragraph 2, page 162]	Thematic analysis of interviews ["Data Analysis" page 163]		Recommendations for future researchers
2019-03-31 11:13:17	2019-03-31	Kevin	Disseminating Information on Trauma Screening, Brief Intervention, and Referral to Treatment in a Tribal Health Setting: A Case Study	Peer-reviewed article	#5807 Avery et al 2018	Study results alone	The study results are dissemination themes that were identified within a CBPR context. Thus they sound like guidelines.	Qualitative, There was a quant component but it was really small	31 Alaska Native/American Indian attendees at a forum which presented findings related to trauma screening, brief intervention, and referral to treatment. (Pg. 47, event overview paragraph)	Not specified	Not specified	Not specified	Not specified	The type of trauma is not specified but the article dealt with how to disseminate trauma screening, brief intervention and referral to treatment. Study is included because results suggest principles of dissemination of trauma research.	US	English	Not specified	Not specified	A 3.5 hour forum (Pg. 47, event overview paragraph)			31 (Pg. 47, event overview paragraph)	Not specified	Qualitative themes and opinions about whether or not the presentation about results was clear, the amount of information was right, and the results were presented in an interesting way. (Pg. 49, Qualiative results. Pg. 50, table 1)		Recommendations for future researchers
2019-03-31 12:59:34	2019-03-30	Aimee	Deaf People's Help-Seeking following Trauma: Experiences with and Recommendations for the Massachusetts Behavioral Healthcare System	Peer-reviewed article	#6096 Anderson et al 2017	Study results + guidelines		Qualitative, Abstract	16 trauma-exposed deaf individuals [abstract]	Both childhood and adulthood, paragraph 2 page 4	Acute, Chronic, paragraph 2 page 4	Developmental trauma (ACEs), Sexual trauma, Physical trauma, Emotional trauma, Terrorism/war, Natural Disaster, paragraph 2 page 4	Individual, paragraph 2 page 4	Utilized the Life Events Checklist to query 16 events that commonly result in PTSD. Inclusion criteria included age 21+, fluent in ASL, MA residency, 1+ traumatic experiences in their lifetime, and self-ID as Deaf or Hard-of-Hearing ["Population" page 3]	USA	English	NIH - Natl Center for Research Resources & Natl Center for Advancing Translational Sciences [Acknowledgements, page	NA	Deaf individuals in Massachussetts ["Study Population", page 3]			16 Deaf individuals ["Study Population", page 3]	Adult (18-64 years), "Study Population" page 3	"The interview included questions about basic sociodemographic information, questions from the Life Events Checklist (Blake et al., 1995) and the PTSD Symptom Scale Interview (Foa, Riggs, Dancu, & Rothbaum, 1993), and questions about Deaf individuals' help-seeking behaviors. In the present study, we focus primarily on participants' experiences of help-seeking after trauma, and report here only on…	NA	Recommendations for future researchers
2019-04-01 12:26:21	2019-04-01	Kevin	Focusing on Participants: Feminist Process Model for Survey Modification	Peer-reviewed article	#1746 Quina et al 1999	Study results alone		Mixed methods, Study 1 was a survey followed by a focus group about the survey. Study 2 was factor analyses of pre and post modification surveys. (Pg. 459, abstract; Pg. 461, paragraph 1)	Study 1- 30 women recruited through a GED and literacy support program as well as non-traditional students in a continuing education program. Half the women were POC. (Pg. 466, participants paragraph). Study 2- sample 1 was a convenience sample of 430 college women at a New England university. Most were white. Sample 2 was 793 women recruited from two continuing education colleges and advertising…	Both childhood and adulthood	Acute, Chronic	Sexual trauma, Physical trauma, Emotional trauma, Pg. 467, 4th results paragraph	Not specified	Participants reported experiencing sexual and physical abuse in childhood and from partners. The article is included because it addresses how to make validated scales sensitive to community samples who have experienced trauma in a way that preserves or even increases validity.	US	English	Not specified	Not specified	This is not specified for study one. For study two it is New England (Pg. 473, participants paragraphs one and two)			Study 1- 30 women (Pg. 466, first participants paragraph). Study 2- sampe 1 was 430 women and sample 2 was 793 women (Pg. 473, first and second participants paragraphs)	Adult (18-64 years)	Study 1- appropriateness of: readability, length, terminology, response choices, content and tone, victimization questions, follow up on sensitive questions, and social desireability influence (Pg. 468-469, table 2). Study 2- internal consistency pre and post modification, factor structure pre and post modification, CFA to assess similairty of facrtor structure pre and post modification, and cova…		A formal study-specific protocol
2019-04-18 13:48:25	2019-04-18	Aimee	Staying Safe: Strategies for Qualitative Child Abuse Researchers	Peer-reviewed article	#5345 Coles et al 2010	Guidelines alone, Literature review + guidelines		Not research - e.g. opinion, editorial, guidelines, pamphlet	Researchers who conduct interviews with children who have experienced sexual abuse and young mothers who were sexually abused in childhood.	Adulthood (18+), abstract	Chronic, abstract	Emotional trauma, abstract	Individual, abstract	Trauma is individual, emotional trauma that could occur for the researchers when conducting sexual trauma research interviews. Inclusion criteria included researchers who were conducting qualitative interviews.	USA	English	NA	NA	NA			NA	Adult (18-64 years), abstract	Safety issues experienced by child abuse researchers [paragraph 1, page 58]	NA	Recommendations for future researchers
2019-04-18 14:53:31	2019-04-18	Aimee	Culturally Competent Research With American Indians and Alaska Natives: Findings and Recommendations of the First Symposium of the Work Group on American Indian Research and Program Evaluation Methodology	Report from society/organization	#5929 Caldwell et al 2005	Guidelines alone		Not research - e.g. opinion, editorial, guidelines, pamphlet	American Indians and Alaska Natives	Both childhood and adulthood, No specific location, but talking about the AI/AN population at large	Acute, Chronic, Again, no specific location but talking about trauma in AI/AN population at large	Type of trauma was not specified, NA	Not specified, NA	Talking about any of sort of culturally-competent research being conducted in the AI/AN population, including members of the population that have experienced trauma. No real inclusion/exclusion criteria mentioned besides identifying as part of the AI/AN cultural group.	USA	English	NA	NA	NA			NA	Not specified	Historical and cultural contexts for researchers of AI/AN populations and major findings from the First American Indian Research and Program Evaluation Methodology symposium [abstract]	NA	Formal guidelines
2019-04-18 15:13:15	2019-04-18	Aimee	The Healthcare Needs and Rights of Youth Experiencing Homelessness	Report from society/organization, Position paper from Society of Adolescent Health & Medicine	#6390 Beharry et al 2018	Guidelines alone		Not research - e.g. opinion, editorial, guidelines, pamphlet, Executive summary, pg 372	youth experiencing homelessness, including youth who are migrant, uprooted, and unaccompanied [Positions, page 372]	Childhood (<18), Exec summary p 372	Chronic, Exec summary p 372	Developmental trauma (ACEs), Sexual trauma, Physical trauma, Emotional trauma, Terrorism/war, Paragraph 1 p 372	Individual, paragraph 1 p 372	Any trauma pertaining to youth experiencing homelessness. No incl/exclusion criteria since this is a guidelines-only paper.	NA	English	NA	NA	NA			NA	Child (less than 10 years), Adolescent (10-17 years), executive summary p 372	NA	NA	Formal guidelines
2019-04-18 15:26:09	2019-04-18	Aimee	Decision-Making Capacity and Disaster Research	Peer-reviewed article	#1964 Rosenstein 2004	Guidelines alone		Not research - e.g. opinion, editorial, guidelines, pamphlet, Abstract	Victims of a disaster who want to enroll in research (abstract)	not specified	not specified	Natural Disaster, abstract	Higher-level, abstract	Individuals who are victims of a disaster. no inc/exclusion criteria because this article consists of just guidelines.	NA	English	NA	NA	NA			NA	NA	Recommendations on how to design, review, and conduct research in the aftermath of disaster (abstract)	NA	Recommendations for future researchers
2019-04-18 15:42:22	2019-04-18	Aimee	Reactions to Research Participation in Victims of Childhood Sexual Abuse: A Comparison of Court-Substantiated and Retrospectively Self-Reported Cases	Peer-reviewed article	#3144 - Massey 2013	Study results + guidelines		Cohort, Analyses p.81	"Participants were adults who are part of an ongoing, large-scale longitudinal study of the consequences of childhood abuse and neglect. " [Method-Sample pg 79]	Childhood (<18), [Method-Sample pg 79]	Chronic, [Method-Sample pg 79]	Developmental trauma (ACEs), Sexual trauma, Physical trauma, [Method-Sample pg 79]	Individual, [Method-Sample pg 79]	Adults who had documented cases of childhood sexual abuse were included.	US	English	NA	NA	"children with documented cases of physical or sexual abuse or neglect from 1967 to 1971 were identified through court records in a Midwest metropolitan area and matched with nonabused and nonneglected children (controls) on the basis of age, sex, race, and approximate family social class at the time of maltreatment. " [Methods-Sample pg 79]			460 - page 79	Adult (18-64 years), p79	Reactions to Research Participation Questionnaire Revised (RRPQR) pg 80, paragraph 2	NA	Recommendations for future researchers
2019-05-12 14:28:50	2019-05-12	Carla	Participant distress in psychiatric research: a systematic review	Peer-reviewed article	#3934- Jorm 2007	Study results + guidelines	National Health and Medical Research Council, 1999 was an example of a foundational guideline.	Synthesis - systematic review, meta-analysis	The studies had to involve an assessment of a psychiatric disorder, symptoms of a psychiatric disorder, or risk factors commonly investigated for psychiatric disorders. pg. 918. Paragraph 1.	Both childhood and adulthood	They were looking at distress caused by research and didn't list a specific trauma.	Types of trauma varied- friend or relative of person who committed suicide; bereavement; physical, sexual or emotional abuse and neglect; sexual violence, veteran, refugee, PTSD, etc	Individual	The type of trauma would be whatever the individual has experienced that would be exacerbated by psychological research. The rationale is that those with a mental illness may be more vulnerable to research than other populations.	Authors were from Australia, but review was not limited to a certain country.	English	NHMRC Program Grant 179805	The article mentions that the researchers who wrote the articles reviewed may have a conflict of interest in reporting participant distress, so there could be publication bias (p. 924)	Since no population was solely studied- there is a great section on participants most likely to become distress on page 922.			46	Adolescent (10-17 years), Adult (18-64 years), Senior (65+ years)	distress in research participants		Formal guidelines
2019-05-15 16:27:34	2019-05-15	Carla	Combining Ethical Considerations with Recruitment and Follow-up Strategies for Partner Violence Victimization Research	Peer-reviewed article	#2983- Logan 2008	Study Results + Themes that I think could transform into guidelines	I liked the way they talked about the Belmont report: Basic research ethics relies on the three guiding Belmont principles (Brody & Waldron, 2000; National Science Foundation [NSF], 2006). The first principle, beneficence, involves maximizing possible benefits while minimizing possible harms to participants and society. The second principle is respect for persons, which includes providing adequat…	Qualitative	women who had experienced partner violence in rural (n = 378) and urban (n = 379) environments	Adulthood (18+)	Chronic, The trauma is IPV, but that wasn't really defined. On page 1228 in the last paragraph, the authors said " women were told that they would be asked to discuss a variety of topics related to violence against women"	Physical trauma	Individual	"Focus groups were conducted with 128 female volunteers, all of whom were over the age of 18 and did not have current protective orders against a male intimate partner." The rationale for this exclusion was not discussed. There was no sentence that described the trauma.	U.S. (in Kentucky specifically)	English	Grant AA12735-01, National Institute on Alcohol Abuse and Alcoholism, and by the University of Kentucky General Clinical Research Organization funded by the National Institute of Health grant M01RR02602- page 1225 in footer	none reported	Recruitment in court setting- page 1238 first paragraph- larger setting was in Appalachian Kentucky (page 1232, second paragraph)			710, page 1229, paragraph 3	Adult (18-64 years)	scheduled versus rescheduled and cancelled calls (Table 5, p 1245); follow-up interview effort (Table 7, p 1247), individual characteristics (p 1246, second paragraph),		Themes
2019-05-17 18:08:06	2019-05-17	Kevin	Advancing the Study of Violence Against Women Using Mixed Methods: Integrating Qualitative Methods into a Quantitative Research Program	Peer-reviewed article	#829 Testa 2011	Guidelines alone	This article is more of a "here's why you should integrate qual research into quant research" article than anything else. It's mostly focused on making a case although they do inlude suggestions for doing qual research along the way. Most of the article is about general research methods. They make some suggestions for working with trauma survivors.	Not research - e.g. opinion, editorial, guidelines, pamphlet, No specific page and paragraph #	N/A. They are focusing on collecting data in research on violence against women.	Both childhood and adulthood, N/A	N/A	Sexual trauma	Not specified	This article is mostly making a case for why qual methods should be integrated into quant studies on violence against women. They do include some suggestions on how to collect qual data with traumatized women.	Not specified	English	NIH National Institute on Alcohol Abuse and Alcoholism pg. 10, acknowledgments paragraph	Not reported	NA			N/A	Adult (18-64 years), N/A	N/A		Recommendations for future researchers
2019-05-18 12:55:10	2019-05-18	Carla	The Appraisal of Quantitative and Qualitative Trauma-Focused Research Procedures Among Pregnant Participants	Peer-reviewed article	#1326 Schwerdtfeger 2009	Study results alone, Recommendations for interview techniques + future research		Qualitative, Cross-sectional	Pregnant women in their second or third trimester of a low risk pregnancy attending child birthing classes at a local hospital or seeking prenatal health care services at a private obstetric clinic, community health department clinic, or nonprofit pregnancy center, all in the Southwest. Page 42, paragraph 3.	Adulthood (18+)	Acute, Chronic	Sexual trauma	Individual	Self-reported histories of sexual trauma was the description given for type of trauma. Page 41, paragraph 1. I would say that this article should be included because it provides recommendations for interview techniques for qualitative research with traumatized populations.	U.S.A.	English	Not discussed	Not discussed	Source of population is from the local hospital, private obstetric clinic, community health department, or nonprofit pregnancy center in the Southwest. pg 42- paragraph 3			109	Adult (18-64 years), 18-350 page 42 paragraph 3	Used the Reactions to Research Participation Questionnaire	Educational implications for researchers are on page 50.	Recommendations for future researchers
2019-05-19 22:39:09	2019-05-19	Kevin	Using Technology to conduct Focus Groups With a Hard-to-Reach Population: A Methodological Appraoch Concerning Male Victims of Partner Abuse in Four English-Speaking Countries	Peer-reviewed article	#5284 Douglass et al. 2018	Study protocol		Not research - e.g. opinion, editorial, guidelines, pamphlet, Piece focusing on how to do online focus groups with hard-to-reach populations	Male survivors of partner abuse pg. 6, first current article paragraph	Adulthood (18+)	Not specified	Sexual trauma, Physical trauma, Emotional trauma	Individual	Physical, emotional, and/or sexual violence wasexperiecned within the context of a relationship or from an ex-partner. This paper is being included because it offers concerete suggestions about how to conduct an online focus group with a traumatized and hard-to-reach population; much of the article pertains to the men's emotional and physical safety	Canada, US, UK, AUstralia	English	None, pg. 17 Funding paragraph	None, pg. 17 Declaration of conflicting interests paragraph	Virtual focus group with men located in Australia, Canada, England, and the US. Pg. 7, first Conducting Focus Groups With Male Victims of PA paragraph	2013-10-01	2014-02-28	41 Pg 7, first Conducting Online Focus Groups With Male Vitims of PA paragraph	Adult (18-64 years), 18-59 specifically. Pg. 8 first paragraph	N?A		Recommendations for future researchers
2019-05-20 20:18:15	2019-05-20	Carla	Ethics of Research on Survivors of Traum	Peer-reviewed article	#1311- Seedat 2004	Recommendations for Research in Trauma Survivors	Look into the International Guidelines for the Ethical Review of Epidemiological Studies	Not research - e.g. opinion, editorial, guidelines, pamphlet, Literature Review- does not discuss this, but that is what they did.	No criteria for inclusion/exclusion	Both childhood and adulthood, Multiple studies used different populations	Acute, Chronic	Included multiple types of trauma	Individual	This is a review that then provides recommendations. Their methodology was not described. I would include it as guidelines.	Multiple countries	English	This work was supported by the Medical Research Council Unit on Anxiety and Stress Disorders	None describes	Various populations			NA	Child (less than 10 years), Adolescent (10-17 years), Adult (18-64 years), Discussed throughout the article	none		Recommendations for future researchers
2019-05-22 10:50:42	2019-05-22	Casey	Ethical Issues in Research on Sensitive Topics: Participants’ Experiences of Distress and Benefit	Peer-reviewed article	#4944 - Decker 2011	Study results + guidelines, Includes a few guidelines, but not extensive.	Focus is maximizing benefit to participants who experience trauma and report it in study participation.	Qualitative, Cross-sectional	Undergraduate students, women, ages 18-44 (pg. 58)	Childhood (<18), Some did not have trauma histories	Acute, Chronic	Developmental trauma (ACEs)	Individual	This study looks at interviewing women with ACES about those experiences to see how framing the study may impact the experience of participants. Best practices based on the study can be found on page 61-2	USA	English	N/A	N/A	page 58: women, undergraduates, US			(page 58), 79 women	Adult (18-64 years)	Qualitative coding, but uses McNemar tests to examine distress and perceived benefits, compared across women who experienced ACEs and those that did not. Also compared means of framing sensitive topics research to participants during data collection.		Recommendations for future researchers
2019-05-22 11:22:08	2019-05-22	Casey	PERCEIVED BENEFITS IN TRAUMA RESEARCH: EXAMINING METHODOLOGICAL AND INDIVIDUAL DIFFERENCE FACTORS IN RESPONSES TO RESEARCH PARTICIPATION	Peer-reviewed article	#4721 - DePrince 2008	Study results + guidelines, Has "Best Practices" at end.	Examines cost-benefit in participants across Questionnaires vs. Questionnaires+Interviews	Cross-sectional, Experimental	Urban U.S., Large City, "Community" sample as well as "undergraduate" sample	Both childhood and adulthood	Acute, Chronic	Developmental trauma (ACEs), Sexual trauma, Physical trauma, Emotional trauma, Historical/systemic trauma, Terrorism/war, Natural Disaster, Used a comprehensive trauma instrument (p.38)	Individual, Higher-level, Used comprehensive instrument (p. 38)	Used comprehensive instrument of broad types of trauma (p. 38) Clearly states types of best practices in discussion.	USA	English	(P. 46) This research was supported by a grant to the first author (1 R03 MH068624-01A1, National Institute of Mental Health).	N/A	P. 36-37, large US city, urban, community as well as college			533 (p 37 abstract)	Adult (18-64 years)	RRPQ Scores (p 39 column 1 paragraph 2, 43 table 5)		Recommendations for future researchers
2019-05-22 11:38:37	2019-05-22	Casey	Ethics in Violence and Abuse Research - a Positive Empowerment Approach	Guidelines, Editorial	#5276 - Downes 2014	Guidelines alone, Review of literature / editorial		Not research - e.g. opinion, editorial, guidelines, pamphlet	N/A	Both childhood and adulthood	I think it is both, more broadly	Type of trauma was not specified, Seems to be encompassing, but maybe focused on violence more broadly	Not specified	They are discussing trauma and vulnerable groups more broadly, but explicitly discuss "violence" frequently.	UK	English	(P 12) This work was supported by the Economic and Social Research Council [grant number ES/H038086] and the Northern Rock Foundation [grant number 20080739].	N/A	N/A			N/A		N/A		Recommendations for future researchers
2019-05-22 11:49:40	2019-05-22	Casey	The Emotional Impact of Sexual Violence Research on Participants	Editorial	#5267 - Draucker 2009	Guidelines alone, Suggestions	Talks about emotional responses of participants and response of researchers.	Not research - e.g. opinion, editorial, guidelines, pamphlet		Both childhood and adulthood	Acute, Chronic	Sexual trauma	Not specified	Talks about trauma more broadly. Discusses implications from literature that are relevant to trauma-informed practices.	US	English	N/A	N/A	N/A			N/A		N/A		Recommendations for future researchers
2019-05-22 15:04:45	2019-05-22	Casey	Upset among youth in response to questions about exposure to violence, sexual assault and family maltreatment	Peer-reviewed article	#4888 - Finkelhor 2014	Study results alone		Cross-sectional	US national survey, ages 10-17, (Page 218 "Participants")	Childhood (<18)	Acute, Chronic	Developmental trauma (ACEs), Sexual trauma, Physical trauma, Emotional trauma	Individual	Primarily childhood trauma, but included, physical, sexual, etc. Is relatively narrow in scope, but meets the criteria for inclusion.	USA	English	s. This project was supported by federal Grant Nos. 2006-JW-BX-0003 and 2009-JW-BX-0018 awarded by the Office of Juvenile Justice and Delinquency Prevention, Office of Justice Programs, US Department of Justice and by a grant from the UBS Optimus Foundation in Switzerland. The total amount of federal funding involved is $2850,814. The total amount of UBS funding involved is $83,722. Points of vie…		Page 218, kids 10-17, national random phone survey in US			2,312 (page 218 "Participants")	Adolescent (10-17 years)	"feeling upset" (pages 218 final paragraph, pages 220 table 1, page 221, table 2)		Recommendations for future researchers
2019-05-22 15:18:10	2019-05-22	Casey	Ethnic Minority Women’s Experiences with Intimate Partner Violence: Using Community-Based Participatory Research to Ask the Right Questions	Peer-reviewed article	#340 White 2013	Guidelines alone	This seems to be mostly a literature review.	Synthesis - systematic review, meta-analysis	Ethnic minority women who experience intimate partner violence	Adulthood (18+)	Acute, Chronic	Sexual trauma, Physical trauma, Emotional trauma	Individual	Intimate partner violence This article does describe recommendations for IPV research with some implications for trauma-informed approaches.	USA	English	N/A	N/A	US - racial minority women page 226			N/A		N/A		Recommendations for future researchers
2019-05-22 15:44:39	2019-05-22	Casey	Qualitative Researcher Reflexivity: A Follow-Up Study with Female Sexual Assault Survivors	Report from society/organization	#3582 Hoover 2015	Study results alone		Qualitative	23-24 year-old women	Adulthood (18+)	Acute, Chronic	Sexual trauma, Physical trauma, Emotional trauma	Individual	This examines survivors of IPV Specifically they use reflexivity to examine ways to interview interview experiences for participants.	USA	English	N/A	N/A	She interviewed young women (23-24) who had previous participated in a study about sexual assault page 1478 2nd paragraph			14 (pages 1478-1479)	Adult (18-64 years)	N/A		Recommendations for future researchers
2019-05-22 17:12:54	2019-05-22	Casey	Methodological issues and practical strategies in research on child maltreatment victims’ abilities and experiences as witnesses	Peer-reviewed article	#5829 Chae 2011	Guidelines alone		Not research - e.g. opinion, editorial, guidelines, pamphlet, Synthesis - systematic review, meta-analysis	Child witnesses or survivors of ACEs	Childhood (<18)	Acute, Chronic	Developmental trauma (ACEs)	Individual	Child witnesses or survivors of ACEs They summarize key issues pertaining to collecting data from child witnesses or survivors of ACES	USA	English	N/A	N/A	Generally -- USA-based childhood trauma survivors or witnesses, doesn't include a sample.			N/A		N/A		Recommendations for future researchers
2019-05-22 17:26:05	2019-05-22	Casey	Acute effects of trauma-focused research procedures on participant safety and distress	Peer-reviewed article	#5471 - Brown 2014	Study results alone		Cross-sectional	Veterans enrolled in a post-deployment mental health registry of United States military personnel who served after September 11, 2001. Participants were free from psychiatric disorders other than PTSD, major depression, and past substance abuse based on Structured Clinical Interview for DSM-IV (page 3 "Participants")	Adulthood (18+)	Chronic	Terrorism/war	Individual, Higher-level	Veterans with combat trauma They examined if veterans with combat trauma experience distress when participating in research.	USA	English	This research was supported by the National Institutes of Health Grant K23 MH073091 (RAM), Department of Veteran Health Affairs Career Development Award (JLS), VA Merit GRANT00507153 (RAM, VMB), Mental Illness Research Education and Clinical Center Grant for Post-Deployment Mental Health (RAM, JLS, GM). (page 8 last paragraph)	N/A	Veterans enrolled in a post-deployment mental health registry of United States military personnel who served after September 11, 2001. Participants were free from psychiatric disorders other than PTSD, major depression, and past substance abuse based on Structured Clinical Interview for DSM-IV (page 3 "Participants")			136	Adult (18-64 years)	(page 4) "Measures of clinical distress" urge to self harm, to use substances or drink, levels of stress		Recommendations for future researchers
2019-05-22 17:53:51	2019-05-22	Casey	Impact on prisoners of participating in research interviews related to near-lethal suicide attempts	Peer-reviewed article	#2024 Rivlin 2012	Study results alone		Cross-sectional, case-control	US prison population, young offenders, adults. Cases: had history of near-lethal suicide attempts, controls: prisoners without history of near-lethal suicide attempts (pages 55, last 2 paragraphs)	Adulthood (18+)	Acute, Chronic	Emotional trauma, self-harm, suicide	Individual	suicide in research participants who are in prison Narrow, but has some recommendations.	USA	English	The study was funded by the NHS Forensic Mental Health R&D Programme. KH is also supported by Oxfordshire and Buckinghamshire Mental Health NHS Foundation Trust and is a National Institute for Health Research Senior Investigator. The funders had no role in the design and conduct of the study, collection, management, analysis and interpretation of data, or preparation, review and approval of the m…	N/A	US prison population, young offenders, adults. Cases: had history of near-lethal suicide attempts, controls: prisoners without history of near-lethal suicide attempts (pages 55, last 2 paragraphs)			120	Adult (18-64 years)	self description of feelings (how difficult, how upsetting, how enjoyable) of participation (page 57-59),		Recommendations for future researchers
2019-05-22 18:10:56	2019-05-22	Casey	Anonymity as a Double-Edge Sword: Reflecting on the Implications of Online Qualitative Research in Studying Sensitive Topics	Opinion	#5645 - Bouchard 2016	Study results alone, Researcher reflections		Not research - e.g. opinion, editorial, guidelines, pamphlet		Childhood (<18)	Chronic	Emotional trauma, bullying	Individual	Discusses bullying research through online anonymous means She does discussing risks and possible methods of addressing these risks.	Canada	English	N/A	N/A	Youth, online (abstract)			N/A	Adolescent (10-17 years)	N/A		Recommendations for future researchers
2019-05-22 18:35:18	2019-05-22	Casey	Our Seat at the Table: Mentorship, Advocacy, & Youth Leadership in Qualitative Research	Peer-reviewed article	#2304 - Pk 2018	Guidelines alone		Not research - e.g. opinion, editorial, guidelines, pamphlet, Synthesis - systematic review, meta-analysis	Youth of color, specifically homeless or unstably housed	Childhood (<18)	Chronic	Developmental trauma (ACEs), Historical/systemic trauma, Homelessness	Individual, Higher-level	They discuss homeless youth They talk about participatory methods as trauma-informed	USA	English	s This research was supported in part by City of Seattle Human Services Department, Giddens Foundation, King County Department of Community & Human Services, Medina Foundation, Pride Foundation, Raikes Foundation, Satterberg Foundation, and United Way of King County. Special thanks to Abla Ali, Angela Ngo, and Karishama Vahora for not only helping to lead this project, but also sharing their insi…	N/A	King County, Homeless Youth (page 379 abstract)			N/A	Adolescent (10-17 years)	N/A		Recommendations for future researchers
2019-05-22 18:45:51	2019-05-22	Casey	Responding to children and adolescents who have been sexually abused: WHO recommendations	Article - not peer-reviewed	#6117 Amin 2018	Guidelines alone	The real guidelines can be found here: World Health Organization. Responding to children and adolescents who have been sexually abused: WHO clinical guidelines. Geneva: WHO; 2017.	Not research - e.g. opinion, editorial, guidelines, pamphlet	Children who have experienced trauma	Childhood (<18)	Acute, Chronic	Developmental trauma (ACEs)	Individual	This is about children who experience trauma Medical practice recommendations for minimizing retraumatization	World-wide	English	WHO						Child (less than 10 years), Adolescent (10-17 years)			Formal guidelines
2019-06-01 13:37:06	2019-05-29	Kevin	Risk Assessment With Victims of Intimate Partner Violence" Investigating the Gap Between Research and Practise	Peer-reviewed article	#5850 Cattaneo 2011	Study results alone	Article is geared towards IPV screenings done by practitioners	Qualitative, Pg. 1289 first procedures paragraph	People who work at an agency providing IPV direct services who have direct contact with surviovrs and who have contact at a time when reisk assessment is salient. Pg. 1288 Partiipanta paragraph.	N/A- article did not focus on survivors of violence	N/A- article did not focus on survivors of violence	IPV- but article did not focus on survivors of violence	Not specified	Artilce does not focus on survivors but focuses on how service providers assess risk with survivors. Article is included because it does offer some suggestions for risk assessment that may translate over into research practice.	Not specified	English	None Pg. 1297 Funding paragraph	None. Pg. 1297 Declaration of conflicting interests paragraph	Service workers at an agency providing direct IPV services who are in direct contact with survivors at a time when risk assessment is germane. Pg. 1288 Partiipnats paragrpah			13. Pg. 1288 Participanta paragrpah	Not specified	N/A	"studies have not explored whether structure in general or in the form of standardized instruments may be disempowering ti victims" (pg. 1295 How do participants assess victim risk paragraph)	Recommendations for future researchers
2021-01-17 17:53:41	2021-01-17	Kevin	Seeing Race in the Research on Youth Trauma and Education: A Critical Review	Peer-reviewed article	#10879 - AAlvarez 2020	Guidelines alone	Pg. 2 paragraph 2-3. "this body of research rarely acknowledges that trauma has been constructed and studied within a social context where structural racism and White supremacy have permitted White racial actors to define and normalize systemic advantages, social relations, status markers, cultural practices, and ways of knowing (Bonilla-Silva, 1997; Mills, 20031)..... Drawing on these theoretica…	Synthesis - systematic review, meta-analysis	Pg. 3 paragraph 3-4. "I searched ERIC, SOCIndex, LegalTRAC, and Academic Search Premier using the key terms trauma, education, school, and mental health. I also visited key websites that emerged from a simple Google search of the word trauma, which included American Psychological Association, Substance Abuse and Mental Health Services Administration, National Institute for Mental Health, National…	Childhood (<18), Does not define childhood but does say the review focuses on trauma to preK-12th grade students in the States (Pg. 3 paragraphs 3-4).	Acute, Chronic, Does not specifiy either acute or chronic. The inclusion criteria (page 3 paragraphs 3-4) could include either.	Developmental trauma (ACEs), Historical/systemic trauma, Natural Disaster, Does not specify but they give definition of trauma which references ACEs, and they speak of systemic trauma thorughout the article, and mention Katrina (pg. 18 paragraph3). Defintion of trauma is pg. 2 paragraph 2.	Individual, Higher-level, Not specified, The review was fairly comprehensive in terms of trauma types it considered. The author makes reference in various places throughout the text to both individual and high-level trauma.	Considers trauma in Prek-12th grade school settings in the US (has same exclusion as we do in terms of physical trauma). Including this because it speaks to some of the gaps on systemic issues in our review.	United States	English	Not indicated	Not indicated	Pg 4 paragraphs 3-4. Articles published since 2000 on prek-12th grade students and trauma in relation to school in the States.	2000-01-01	2019-12-31	Pg. 5 paragraph 1. 88.	Child (less than 10 years), Adolescent (10-17 years), Adult (18-64 years), Pg. 4 paragraphs 3-4. Age is not given but the review is looking at articles pertaining to school children.	N/A article was a qualitative review	Too long. See google doc https://docs.google.com/document/d/1kd9xClCeYtbOG_Nr_cDIWUAOp89zN4KrCufRoViateE/edit?usp=sharing. (Note that there may be a duplicate version of this entry showing up somewhere considering that google erased all my data after I first entered it. I couldn't find it so I re-entered it. If it shows up later combine entries.)	Recommendations for future researchers
2021-01-17 22:31:16	2021-01-17	Kevin	Vicarious trauma inside the academe: understanding the impact of teaching, researching and writing violence	Peer-reviewed article	#9780 - ANikischer 2019	Advice	Defines differences between secondary traumatization, compassion fatigue, and secondary traumatic stress (pg. 905-906)	Not research - e.g. opinion, editorial, guidelines, pamphlet, Qualitative, She says it's an autoethnography but the methods section is real sparse. (pg.906 paragraph 4)	Pg. 905 paragraph 1. Acaemics doing trauma research.	Adulthood (18+), Article does not define childhood/adulthood. Since it is speaking of academics though and trauma reactions of trauma research, it is adulthood trauma by default.	Chronic, Article does not technically define this but presumably academics researching trauma are exposed over a decent chunck of time.	Emotional trauma, Vicarious trauma, secondary traumatization, compassion fatigue (pg.905 pargraph 2- pg. 906 paragraph 1)	Vicarious trauma, secondary traumatization, compassion fatigue (pg.905 pargraph 2- pg. 906 paragraph 1)	Article is autoethnography on academics researching trauma and vicarious trauma. Include becasue it speaks to the issue of self care for academics researching trauma- it does not change our framework though.	Author is located in the US though location is not specified.	English	Not indicated	Not indicated	Autoethnography- academics researching trauma. Pg. 906 paragraph 4-pg. 907 paragraph 2)	2007-01-01	2017-12-31	1. Autoethnography. Pg. 906 paragraph 4.	Adult (18-64 years), Not indicated explicitly but mention of her being 21 is on pg. 907 paragraph 4	N/A	They reference protocols for sexual violence research- The Sexual Violence Research Initiative (first mentioned pg. 909 paragraph 4). The reference is- Sexual Violence Research Initiative. (2015). Guidelines for the prevention and management of vicarious trauma among researchers of sexual and intimate partner violence. Pretoria: South Africa.	Recommendations for future researchers
2021-01-18 14:12:44	2021-01-18	Kevin	Is post-traumatic growth possible in the parents of former patients of neonatal intensive care units?	Peer-reviewed article	#10984 - Aftyka 2020	Study results alone		Cross-sectional, Pg. 107 paragraph 4	Pg. 107 paragraph 4. "The study involved 82 parents (41 mothers and 41 fathers) of children aged 3–12 months who were hospitalized in the NICU at the University Children’s Hospital in Lublin, eastern Poland, from 1 July 2012 31 December 2014"	Adulthood (18+), Article does not define adulthood specifically but reports parent age as being between 18 and 59 in table 1 on pg. 108	Chronic, Pg. 106 first methods paragraph explains that the population are parents of children in NICU, which presumably is a longer term exposure (especially if one considers the likelihood of ongoing medical complications in childhood). Pg. 107 the second results paragraph says "The average time of hospitalization of the children was more than 20 days (M=20.29±24.36)"	Medical trauma. Pg. 107 first methods paragaph defines population as prents of children in NICU.	Individual, Pg. 107 first methods paragraph defines population as parents of kids in NICU. There is no discussion of say health disparities that may be operating on a higher level to shape who is more likely to have kids in the NICU	The trauma is medical trauma of having a child born and put in the NICU. The article does not change our framework but can be included for describing post traumatic growth in more detail.	Poland	English	Pg. 112 last text- "– task financed under the agreement No. 618/P-DUN/2019 by the Minister of Science and Higher Education"	Not disclosed	Pg. 107 first materials and method paragraph- "The study involved 82 parents (41 mothers and 41 fathers) of children aged 3–12 months who were hospitalized in the NICU at the University Children’s Hospital in Lublin, eastern Poland, from 1 July 2012 31 December 2014. The study involved 82 parents (41 mothers and 41 fathers) of children aged 3–12 months who were hospitalized in the NICU at the Uni…	2012-07-01	2014-12-31	82. Pg. 106 first materials and methods paragraph	Adult (18-64 years), Pg. 108 table 1	Pg. 107 materials and methods paragraph 2- "Post-traumatic Growth Inventory (PTGI)" Pg. 107 materials and methods paragraph 3- "Impact Event Scale-Revised (IES-R)" Pg. 107 materials and methods paragraph 4- "COPE Inventory."	None	Recommendations for future researchers
2021-02-27 14:48:25	2021-02-27	Kevin	Facilitators and Barriers to Child Sexual Abuse (CSA) Disclosures: A Research Update (2000–2016)	Peer-reviewed article	#8631 - Alaggia 2019	Study results alone		Synthesis - systematic review, meta-analysis, Pg. 261, first methods paragraph	Non-review articles within a searched academic database published between 2000 and 2016 that examines factors which promote or discourage childhood sexual abuse disclosure and are not intervention studies. Pg. 261, first and second methods paragraph	Childhood (<18), Pg 261, abstract	Not specified	Developmental trauma (ACEs), Sexual trauma, Pg. 260, abstract	Individual, Not specified, Not specififed but a higher-level framework was not used or refeenced. tehy discussed cultural facilitators and barriers to disclosure that may apply to all cultures.	Article examines child sexual abuse. Article does not present much research advice but does include a few select recommendations that are pertinent so include.	Not indicated; presumably global	English	No funding. Pg. 281, funding section	None stated. Pg. 281, declaration of competing interests	Articles in "PsycINFO, PsycARTICLES, Educational Resources Information Center, Canadian Research Index, International Bibliography of the Social Sciences, Published International Literature on Traumatic Stress, Sociological Abstracts, Social Service Abstracts, and Applied Social Science Index and Abstracts." Pg. 261, first method paragraph	2000-01-01	2016-12-31	33 articles. Pg. 261, second methods paragraph	Child (less than 10 years), Adolescent (10-17 years), Adult (18-64 years), Senior (65+ years), Pg. 261, 3rd paragraph (last intro paragraph)	N/A		Recommendations for future researchers
2021-03-06 14:37:18	2021-02-27	Kevin	Healing the Past by Nurturing the Future—co-designing perinatal strategies for Aboriginal and Torres Strait Islander parents experiencing complex trauma: framework and protocol for a community-based participatory action research study	Peer-reviewed article	#8586 - Chamberlain 2019	Study protocol		Not research - e.g. opinion, editorial, guidelines, pamphlet, Article presents research protocols and framework. (Abstract, Pg. 1)	Aboriginal parents in perinatal period and larger Aboriginal communities (pg.3, methods and analysis paragraph 3)	Not indicated. Complex trauma is referred to (pg. 3, materials and methods paragraph 1) and the article starts with reference to ACEs (pg. 1 paragraph 1), but childhood exoposure specifically is not delineated as a condition in the methods.	Chronic, Complex trauma is referred to so chronic (pg. 3, materials and methods paragraph 1)	Historical/systemic trauma, Type of trauma was not specified, Pg. 1 abstract	Higher-level, Not specified, Pg. 1 abstract. Historical trauma mentioned. Trauma discussed in individual terms otherwise.	The trauma is historical trauma and ACEs that affect Aboriginal parents. Include so we have record of protocols more specific to Aboriginal Australian populations (much for the info is in article supplementary materials- the article doesn't change our framework but would be good to include it in our inventory.)	Australia	English	This work was supported by the Lowitja Institute Aboriginal and Torres Strait Islander Health Cooperative Research Centre (CRC) and the National Health and Medical Research Council (NHMRC) (1141593). CC was supported by an NHMRC Early Career Fellowship (1088813). SJB was supported by an NHMRC Research Fellowship (1103976). HH was supported by an Australian NHMRC Practitioner Fellowship (1080820).…	None declared. Pg. 10, competing interests section.	"Research activities will be conducted in three of seven Australian jurisdictions selected on the basis of existing research relationships and expressed interest by key stakeholders: Northern Territory, South Australia and Victoria. Approximately 23% of Australian Aboriginal people live in these three jursidictions across mixed urban, rural and remote demographic contexts"" Pg. 4 setting paragraph			~40 key stakeholders (Pg. 5, 1b paragrah) ~8 elder women (Pg. 6, 1d paragraph) ~60 key stakeholders (Pg. 6, 2a paragraph) ~24 parents (Pg. 7, paragraph 2d) ~60 key stakeholders (pg. 8, paragraph 3a) ~24 Aboriginal parents (pg. 9, 3c paragraph). ~24 service providers (Pg. 9, paragraph 3d)	Although age is referred to in terms of inclusion criteria for parents and in terms of groups with elders, specific participant age ranges are not given in the main text	This article does not deal with outcomes. The research protocol it outlines however pertains to a trauma and strenghts assessment tool.	Their conceptual frame includes four domains and eight core values. "The four main domains were developed during the early community engagement stages of the project which revealed concerns about the use of language such as ‘screening’ and ‘intervention’, which implies ‘something is wrong’ with a person, and is not consistent with PTMF framing of trauma to ask ‘what has happened to you’.46 There …	A formal study-specific protocol
2021-03-07 10:33:44	2021-03-06	Kevin	Local Positionality in the Production of Knowledge in Northern Uganda	Peer-reviewed article	#9819 - DMwambari 2019	Study results + guidelines	This is a really really strong article. Extracting info from it does not do it justice.	Qualitative, Pg. 2, first methodology and framework paragraph	Inidividuals in Northern Uganda who had either worked as a research assistant or respondent in research studies seeking endemic perspective and often carried out by white people. Pg. 2. methodology and framework paragraph 4	Both childhood and adulthood, Trauma was not used to define participants. Child solidiers are referred to. Since the topic is about war though the exposures would be both childhood and adulthood. (Pg. 4 contains a section 'Northern Uganda: a Brief Context.'	Acute, Chronic, The war is a chronic stressor. Pg. 4 Northern Uganda: A Brief Context section. The interactions with outsider researchers may be descrete acute incidences (Pg. 6-8 fatigue and safety sections)	Historical/systemic trauma, Terrorism/war, Sexual trauma (pg. 7 second-third paragraphs) and childhood trauma (Pg. 6, second fatigue paragrah, child soldier mention) are also mentioned, but these occur in the context of war. Pg. 4, Northern Uganda: A Brief Context describes war. In addition there interactions between local research assistants and respondants and outsider researchers may be trauma…	Individual, Higher-level, War includes higher level and individual level trauma since ppl have individual experences of war in addition to collective experiences. Pg. 4, Northern Uganda: A Brief Context. The same could be said for the inequity in interactions between local respondants and research assistants and outside researchers (Pg.3-4, debates section)	The trauma is living in a post conflict zone and having to interact with outsider researchers. Include because this piece adds to the literature on positionality and research conduct.	Uganda	English	"The author(s) disclosed receipt of the following financial support for the research, authorship, and/or publication of this article: This work was supported by Africa Leadership Centre and The Fonds Voor Wetenschappelijk Onderzoek (FWO)." (Pg. 9, funding paragraph)	The author(s) declared no potential conflicts of interest with respect to the research, authorship, and/or publication of this article (Pg. 9, conflicts of interest section)	Northern Uganda Pg. 1, paragraph 1	2017-12-01	2018-09-30	28. Pg. 2, paragraph 4	Not indicated	No quant assessment		Recommendations for future researchers
2021-03-07 12:45:36	2021-03-07	Kevin	What We Know from Research- and PracticeBased Evidence	Report from society/organization	#8827 - ETiry 2020	Suggestions	Not a systematic review but an organizational synthesizing commentary	Not research - e.g. opinion, editorial, guidelines, pamphlet, Pg. 4 evidence synthesis section. They describe sources in a way tha tmay sound like a systematic review but do not describe any methods.	Those exposed to mass violence or terrorism directly or secondarily. Mass violence and terrorism defined pg. 3, paragraph 1. For the purpose of this review, CVR defined mass violence and terrorism as intentional, high-profile, criminal acts of violence that victimize four or more people on U.S. soil and require the marshalling of extra-municipal resources.1 The act may have terroristic intent but…	Piece does not define limitation to either children or adults	Acute, Chronic, Definition of mass violence and terrorism on pg. 3 implies an acute event. They do have a text box on pg. 3 discussing white supremacy that does not explicitly say it is chronic mass violence but that implies so.	Terrorism/war, Pg. 3	Higher-level, Pg. 3 defintiion of mass violence and terrorism	Report focuses on mass vioence and terrorism in the States. Include because though it is grey literature and not research they do have suggestions for research that may be helpful.	United States	English	Office for Victims of Crime (OVC). Pg. 2 first paragraph	Not indicated	The primary focus of CVR’s evidence syntheses has been reviewing materials available in the United States from the year 2000 to present, including journal articles, reports, fact sheets, briefs, and videos found in research databases and on topic-relevant organizations’ websites. When appropriate, CVR researchers additionally included seminal pieces published prior to 2000 (Pg. 2, evidence synthe…	2000-01-01	2018-09-30	Ultimately, 147 research sources and 98 practice sources met CVR’s inclusion criteria and were reviewed for this synthesis (see References for details). Last sentence pg. 2	Not specified	Effects of mass violence and terrorism are described but not measured.	Report presents interventions (pg. 19-21)and has divided these into early and longer term psychological interventions and intervnetions for responders. Report also notes barriers to serives (pg. 22) for firzt nations and rural populations.	Suggestions
2021-03-07 18:53:01	2021-03-07	Kevin	Confronting the Social Determinants of Health: Has the Language of Trauma Informed Care Become a Defense Mechanism?	Peer-reviewed article, Opinion	#10747 - SBirnbaum 2019	Critque of TIC	This piece takes a critical perspective and brings a perspective that is really needed	Not research - e.g. opinion, editorial, guidelines, pamphlet, Methods not given.	The trauma informed care construct. (pg. 446-447, what is trauma informed care section)	Not specificed. Piece does refer to ACEs but does not define a childhood-specific focus.	Piece also does not define this actually. Trauma informed care may imply complex or chronic trauma though.	Type of trauma was not specified, No defined	Not specified, Not defined	Piece examines the concept of trauma informed care and is not limited to a specific type of trauma. Include because the piece addressed the social construction of trauma professionally.	Not named	English	None indicated	None indicated. Pg. 480, disclsoure statement	NA			NA	NA	NA	See key conclusions	Recommendations for future researchers
2021-03-08 21:09:38	2021-03-07	Kevin	Studying trauma: Indirect effects on researchers and self - And strategies for addressing them	Peer-reviewed article	#10762 - RBerger 2020	Literature review	More instructional than anything. Most references are a few years old.	Not research - e.g. opinion, editorial, guidelines, pamphlet, Pg. 1 abstract mentions it is a review article but the article has no methods section	People conducting trauma research (Pg. 1, abstract). Population is not further defined or specified.	Not defined. Presumably most researchers will me adults.	Chronic, Not defined, but it would be chronic if if research enegagement is a vocation and not a one time interaction.	Emotional trauma, Vicarious trauma. Pg. 1 paragraph 1	Not specified	Arti le focuses on vicarious trauma in research. I mean I guess we should include it as part of our references and all but the article does not add anything new really.	Not indicated	English	Not indicated	None declared. Pg. 6, dislosure of interest section	Population not specifically defined but mentioned pg. 2 paragraph 4			Not given	Not given	NA	Article is not well-done.	A partial relaying of recommendations for trauma researchers (done at the level of an undergrad assignment.)
2021-03-15 20:18:55	2021-03-15	Kevin	The Eco‐Social Trauma Intervention Model	Peer-reviewed article	#9743 - LGultekin 2019	Theory	Nothing they have in this paper is actually new. They aren't really developing theory as much as they are describing trauma with public health language.	Not research - e.g. opinion, editorial, guidelines, pamphlet, No methods section. Abstract pg. 709 describes the article as advancing theory.	NA	NA	Theory does not specify a type of trauma	Not specified	Not specified, Theory can be applied either individually or to groups. They imply this on pg. 714.	The type of trauma is not indicated by the theory, which is designed to be broad. Include because it explicates a theory for public health research on trauma	NA	English	Not indicated	Not indicated	NA			They do not indicate how many articles they reviewed	Not indicated		NA	Recommendations for future researchers
2021-03-15 21:08:46	2021-03-15	Kait	Using Participatory and Creative Methods to Research Gender-Based Violence in the Global South and With Indigenous Communities: Findings From a Scoping Review	Peer-reviewed article	#8837 - Thomas 2020	Study results + guidelines		Synthesis - systematic review, meta-analysis	Global South	Both childhood and adulthood, page 3	Acute, Chronic, page 3	gender-based violence	Not specified	This study focused on gender based violence. It is included as it presents recommendations for conducting research in the Global South with this type of trauma.		English	Institute for Global Innovation at the University of Birmingham page 11	None, page 11	Global South, page 3			44 papers				Formal guidelines
2021-03-15 21:12:53	2021-03-15	Kevin	Disaster-zone research needs a code of conduct	Opinion	#7935 - Gaillard 2019	Guidelines alone		Not research - e.g. opinion, editorial, guidelines, pamphlet, Pg. 440 article is tagged comment	Populations who have experienced disaster (pg. 440, paragraph 2)	Both childhood and adulthood, Article does not explicitly say but it is referring to disasters, which would affected children and adults.	Acute, Chronic, They contrast a disaster in a heavily populated area with cumulative smaller events in less populated areas. Pg. 441 second Have a Clear Purpose paragraph	Natural Disaster, Pg. 440 Article tag line refers to natural disasters	Not specified but they are refering to natural disasters, which would have cumulative impact	Article focuses on natural disasters. Include because they give specfic guideliens for researchers	NA	English	Not indicated	Not addressed	Pg. 440 paragraph 2- populations that have experienced disaster			NA	Not given	NA		Recommendations for future researchers
2021-03-16 12:35:35	2021-03-15	Kait	Using Participatory and Creative Methods to Research Gender-Based Violence in the Global South and With Indigenous Communities: Findings From a Scoping Review	Peer-reviewed article	#8837 - Thomas 2020	Study results + guidelines		Synthesis - systematic review, meta-analysis	Global South	Both childhood and adulthood, page 3	Acute, Chronic, page 3	gender-based violence	Not specified	This study focused on gender based violence. It is included as it presents recommendations for conducting research in the Global South with this type of trauma.		English	Institute for Global Innovation at the University of Birmingham page 11	None, page 11	Global South, page 3			44 papers				Formal guidelines
2021-03-16 20:35:58	2021-03-16	Kait	Innovation and Equity in Public Health Research: Testing Arts-Based Methods for Trauma-Informed, Culturally-Responsive Inquiry	dissertation	#9885 - TGolden 2019	Study results + guidelines		Mixed methods	female residents of Louisville, ages 11 to 21	Childhood (<18)	Acute, Chronic, p 59	violence	Individual	This article compares traditional (survey based) research on violence and data generated through an arts competition	United States	English	not reported	not reported	page 61, para 1 Louisville, population based + youth incarcerated in Youth Detention Services	2018-01-01	2018-12-31	126, page 61	Adolescent (10-17 years), Adult (18-64 years), page 61	NA		Recommendations for future researchers
2021-03-16 20:56:26	2021-03-16	Kait	Advancing theory, methods, and dissemination in sexual violence research to build a more equitable future: an intersectional, community-engaged approach	Peer-reviewed article	#9630 - HLMcCauley 2019	Guidelines alone		Not research - e.g. opinion, editorial, guidelines, pamphlet	NA	Both childhood and adulthood	Acute	Sexual trauma	Individual	This article presents an intersectional framework for research with survivors of sexual trauma.	NA	English	NA	NA	NA			NA		NA		Recommendations for future researchers
2021-03-16 21:09:17	2021-03-16	Kait	The Utility of College Student Samples in Research on Trauma and Posttraumatic Stress Disorder: A Critical Review	Peer-reviewed article	#10732 - ABoals 2020	Study results + guidelines		Synthesis - systematic review, meta-analysis	college students + articles that compared college students and the general population	Childhood (<18), Adulthood (18+)	Acute, Chronic	broad range (review, inclusion criteria any trauma)	Individual	This article discusses the strengths and weaknesses of using college student samples for research on trauma and PTSD.	NA	English	not reported	not reported	college students, review			NA		PTSD		Recommendations for future researchers
2021-03-16 22:29:42	2021-03-15	Kevin	‘I am not your nutter’: a personal reflection on commodification and comradeship in service user and survivor research	Peer-reviewed article	#10935 - SCarr 2019	Theory	Doesn't neccesarily present anything new but applies pre-existing concepts to the topic.	Not research - e.g. opinion, editorial, guidelines, pamphlet, Pg. 1141 paragraph 4. She mentions case examples and personal experience were drawn on.	Mental health service user researchers (pg. 1140, first paragraph of text)	Not defined. They are discussing researchers though (pg. 1140, first paragraph) so presumably they are referring to the traumas of research expereinced by adults.	Chronic, They are referring to positionality in academia, so that would be ongoing (pg. 1140, first paragraph)	Emotional trauma, Pg. 1140, abstract (infering that being in academia as someone with mental health challenges is trauma)	Higher-level, Infered as higher-level based on the population being academics with mental health cahllenges. Population description pg. 1140, abstract.	The trauma is being someone with mental health challenges in academia and facing pressure from the complex of knowledge production and from community members. Include because it contains some advice for researchers with mental health challenges.	UK	English	Not indicated. (pg. 1151, acknowledgements section)	None reported (pg. 1150, disclosure statement)	mental health service user/survivor researcher. Pg. 1140, abstract			NA	Not indicated- researchers are mentioned though so adult age may be inferred (pg. 1140, abstract)	NA	NA	Recommendations for future researchers
2021-03-17 00:24:25	2021-03-16	Kevin	Including and involving young people (under 18’s) in hate research without the consent of parents	Peer-reviewed article	#7214 - Pickles 2020	It's more a summary of issues than guidelines		Author is describing rationale for his qualitative research protocol but article does not present results.	"voluntary sector community and social groups across the North East of England on anti-LGBT+ hate crime." (pg. 1, first intro paragraph). Researcher was inclusive of all 13+	Both childhood and adulthood, Pg. 2, paragraph 2.	Not indicated, presumably could be vicarious, acute, or chronic.	Hate crimes. Pg. 4, paragraph 2	Not specified, Pg. 4, paragraph 2. Hate crimes were the focus. Author does not categorize these as higher-level or individual. Presumably hate crimes are both.	Hate crimes are the trauma focused on in this article. Include because the researcher has suggestions about including groups in trauma research.	UK	English	Not indicated	Not indicated	Pg. 4, paragraph 1. LGBT+ people recruited from community organisations and youth groups across the North East of England			Pg. 4, paragraph 1. 23	Adolescent (10-17 years), Adult (18-64 years), Senior (65+ years), Pg. 2, paragraph 2	NA
2021-03-17 11:53:27	2021-03-17	Kait	The relationship between cultural variables and resilience to psychological trauma: A systematic review of the literature	Peer-reviewed article	#9148 - SRaghavan 2020	Study results + guidelines		Synthesis - systematic review, meta-analysis	Included articles measuring a criterion A trauma exposure, mental health (symptoms or diagnosis), empirical assessment of topic, and incorporation of culture in the research question	Both childhood and adulthood	Acute, Chronic	Type of trauma was not specified	Individual, page 4, column 2, 3rd para	This article presents recommendations for future researchers on measurement and incorporation of culture into studies of reactions to trauma which are relevant.	NA	English	not reported	not reported	NA			30 articles		NA		Recommendations for future researchers
2021-03-17 12:47:49	2021-03-17	Kevin	A Qualitative Descriptive Study on Compassion Fatigue with Male Mental Health Professionals Who Treat Trauma Survivors	Dissertation	#10986 - JRAdams 2020	Study results alone	This rdissertation pertains to compassion fatigue among mental health professionals rather than research. The results may be helpful to the degree that findings from mental health providers abstract to researchers.	Qualitative, Pg. 19, Nature of the Research Design for the Study paragraph	Pg. 82, Population and Sample Selection paragraph. male mental health professionals, within the United States, who treat trauma survivors	Adulthood (18+), Dissertation focuses on compassion fatigue among providers, which is secondary trauma. Pg. 7, Problem Statement, paragraphs 1-2.	Chronic, Pg. 7, Problem Statement, paragraphs 1-2.	Emotional trauma, Secondary trauma (compassion fatigue and vicarious trauma). Pg. 7, Problem Statement, paragraphs 1-2.	Not specified, The sample is defined as male mental health professionals working with trauma survivors. I don't think of this as higher level but someone may argue that it is due to occupational hazard.	Dissertation focuses on secondary trauma (compassion fatigue). Include because research findings on how secondary trauma is managed may be applicable to researchers.	US	English	Not disclosed	Not disclosed	Pg. 82 Population and Sample Selection paragraph 1. The population was male mental health professionals, within the United States, who treat trauma survivors			Pg 80-81, Researcg design paragraph. 10 for individual interviews and 6 for focus group	Adult (18-64 years), Senior (65+ years), Pg. 115, paragraph 1 and figure.	Descriptive qualitative study	NA	Study findings
2021-03-17 15:53:53	2021-03-17	Kait	Recruitment, enrollment & data collection with victims of elder abuse and neglect identified from police incident reports	Peer-reviewed article	#9205 - Pickering 2018	Guidelines alone, Study protocol		Cross-sectional	seniors who had been identified as having experienced elder abuse through the police	Adulthood (18+)	Acute, Chronic	elder abuse	Individual	This study presents guidelines for respecting participant autonomy and researcher safety in the unique context of work with elder populations who had experienced abuse.	united states	English	Michigan State University Discretionary Funding Initiative	Non	police incident reports used to identify elders who had experienced abuse, US Midwest, page 341 para 1			24	Senior (65+ years)	recruitment rate, Table 1, page 343		Recommendations for future researchers
2021-03-17 16:59:16	2021-03-17	Kevin	Interpersonal violence and mental health: a social justice framework to advance research and practice	Editorial	#8823 - WATol 2020	Summary of themes highlighted by articles in journal	This is an piece that summarizes journal content.	Not research - e.g. opinion, editorial, guidelines, pamphlet, Pg. 1 abstract	24 articles on interpersonal violence and mental health published in the journal (pg. 1, paragraph 1)	Both childhood and adulthood, Child abuse and IPV are mentioned as examples (pg. 1, defining interpersonal violence paragraph)	Not specified	Developmental trauma (ACEs), Sexual trauma, Physical trauma, Emotional trauma, Historical/systemic trauma, Terrorism/war, Neglect. They mention forms of interpersonal violece on pg. 1 defining interpersonal violence paragraph	Individual, Higher-level, Pg. 1, defining interpersonal violence paragraph	The trauma is interpersonal violence. Include because they present a social justice framework that researchers may use.	Not specified (commentary on articles using data from 31 countries)	English	Not indicated	Not indicated	NA			NA. (Provides background for a series of 24 papers though.)	Not indicated	NA. Article comments though that the articles in the journal examine bidirectional relationships between interpersonal violence and emtnal health. Pg. 2-3, Overview of the Series	Pg. 4 paragraph 2 [Powers and Faden's] work makes the case for social justice as the moral foundation for public health, in contrast to the more usual considerations of bringing about the greatest health benefits from limited public health resources. Powers’ and Faden’s theory is posited as a ‘nonideal’ theory, in the sense that it provides a framework for analyzing which inequalities matter most…	They describe a social justice framework authored by someone else that they say could be use.
2021-03-18 08:28:45	2021-03-17	Kait	Future Directions in Intimate Partner Violence Research: An Intersectionality Framework for Analyzing Women's Processes of Leaving Abusive Relationships	Peer-reviewed article	#10793 - VRBarrios 2020	Study results alone		lien	mothers who experienced IPV leaving relationships, "Mothers in Khaw and Hardesty’s (2015) original study self-identified as White (n = 11), Black (n = 9), Hispanic (n = 3), or biracial (n = 2). Ages ranged from 21 to 54 years (M = 37.2) and they were or had been married to (n = 14) or were in dating or cohabitating relationships with the abuser (n = 11). A" page 5, para 2 "Women were eligible to …	Adulthood (18+)	Chronic	intimate partner violence	Individual	Discusses use of intersectionality for violence research	United States	English	none	none	qualitative study of women in process of leaving			24, page 5, para 2	Adult (18-64 years)	NA	NA	Recommendations for future researchers
2021-03-18 09:28:39	2021-03-17	Kait	Future Directions in Intimate Partner Violence Research: An Intersectionality Framework for Analyzing Women's Processes of Leaving Abusive Relationships	Peer-reviewed article	#10793 - VRBarrios 2020	Study results alone		Qualitative	mothers who experienced IPV leaving relationships, "Mothers in Khaw and Hardesty’s (2015) original study self-identified as White (n = 11), Black (n = 9), Hispanic (n = 3), or biracial (n = 2). Ages ranged from 21 to 54 years (M = 37.2) and they were or had been married to (n = 14) or were in dating or cohabitating relationships with the abuser (n = 11). A" page 5, para 2 "Women were eligible to …	Adulthood (18+)	Chronic	intimate partner violence	Individual	Discusses use of intersectionality for violence research	United States	English	none	none	qualitative study of women in process of leaving			24, page 5, para 2	Adult (18-64 years)	NA	NA	Recommendations for future researchers
2021-03-18 09:37:59	2021-03-18	Kait	Reactions of Novice Interviewers Conducting Trauma Research With Marginalized Communities: A Qualitative Analysis	Peer-reviewed article	#6943	Study results + guidelines		Qualitative	Novice interviews who had worked on a study with adults in Southern CA assessing life time trauma	Adulthood (18+)	Acute, Chronic	Sexual trauma, family adversity, perceived discrimination, community violence, interpersonal violence	Individual, Higher-level	This article describes how novice interviews experience conducting research on trauma and presents recommendations for future researchers.	United States	English						15, page 4, para 4	Adult (18-64 years)	NA		Recommendations for future researchers
2021-03-18 09:51:47	2021-03-18	Kait	Maltreatment history, trauma symptoms and research reactivity among adolescents in child protection services	Peer-reviewed article	#11000 - … 2019	Study results alone		Cross-sectional	Randomly selected group of adolescents receiving child protection services from a major Canadian urban center, page 3, column 2, para 3	Childhood (<18)	Acute, Chronic	Developmental trauma (ACEs)	Individual	This article describes the relationship between reactions to research (positive/negative) and distress among a specific group (childhood maltreatment survivors).	Canada	English	"The MAP Project was funded by the Canadian Institutes of Health Research (CIHR) Institute of Gender and Health (IGH), the Provincial Centre of Excellence in Child and Youth Mental Health at the Children’s Hospital of Eastern Ontario, the Public Health Agency of Canada, the Centre of Excellence in Child Welfare, the Ontario Ministry of Children and Youth Services, and the Ontario Mental Health Fo…	None	page 4, column 1, para 1: "Data were obtained from a larger research project called the Maltreatment and Adolescent Pathways (MAP) longitudinal study (see [39]. In that study, participants were drawn via a random numbers table from CPS agency-provided master lists of all active caseloads of youth, aged 14–17"			382, page 4, col 1, para 2	Adolescent (10-17 years)	distress, overall reactions to research, page 5, col 2, para 2 and 3		Recommendations for future researchers
2021-03-18 12:11:13	2021-03-18	Kait	Privacy for whom?: A feminist intervention in online research practice	Peer-reviewed article	#7591 - Linabary 2019	Guidelines alone		Not research - e.g. opinion, editorial, guidelines, pamphlet	Individuals participating in online research-- draws on two projects described on page 1452, begin para 3, women who had experienced online harassment and female Wikipedia editors	Adulthood (18+)	Chronic	Emotional trauma	Individual	This article described how to protect privacy when engaging with internet research that crossed the blurred line of private/public information.	United States - see notes	English	Not reported	Non, page 1461	Internet			NA		NA		Recommendations for future researchers
2021-03-18 17:21:24	2021-03-18	Kait	Qualitative Research on Interpersonal Violence: Guidance for Early Career Scholars	Peer-reviewed article	#7745 - Hardesty 2019	Guidelines alone		Not research - e.g. opinion, editorial, guidelines, pamphlet	NA	Adulthood (18+)	Acute, Chronic	interpersonal violence	Individual	Recommendations for early career researchers focused on how to choose methods, safety, ethics for qualitative research with interpersonal violence			page 4810, para 4: "This article is based on work funded in part by the National Institute of Child Health and Human Development (NICHD) (R21HD061559A), the Department of Human Development and Family Studies and Office of Research in the College of Agricultural, Consumer and Environmental Sciences at the University of Illinois at Urbana–Champaign, and Hatch Grant 793-348 from the USDA National In…	none, page 4810	NA			NA		NA		Recommendations for future researchers
2021-03-19 06:27:34	2021-03-19	Kait	Multidisciplinary research priorities for the COVID-19 pandemic: a call for action for mental health science	Peer-reviewed article	#10289 - EAHolmes 2020	Guidelines alone		Not research - e.g. opinion, editorial, guidelines, pamphlet	global, included responses to an online survey and interviews with adults (16-75) in England, Scotland, and Wales	Both childhood and adulthood	COVID pandemic (chronic + acute)	COVID pandemic	Higher-level	This article discusses the need for addressing the mental health consequences of the COVID-19 pandemic which may have wide implications for considering mental health and traumatic implications of other global disasters.	Focused on UK with global implications	English	"The stakeholder survey was funded by MQ: Transforming Mental Health. Activity costs for this work, including the Ipsos MORI survey, were partly supported by a core grant the Academy of Medical Sciences receives annually from the Government Department for Business, Energy & Industrial Strategy for policy, communications and public engagement. The views expressed are the views of the authors alone…	Lots of declared funding - mostly research/foundations funding, some speaking, some consulting. None concerns me. page 556, col 2, para 3	NA				Adolescent (10-17 years), Adult (18-64 years)	NA		Formal guidelines
2021-03-19 06:41:49	2021-03-19	Kait	Research and recovery: Can patient participation in research promote recovery for people with complex post‐traumatic stress disorder, CPTSD?	Peer-reviewed article	#9646 - CMatheson 2019	Study results alone		Qualitative	patients with chronic post-traumatic stress disorder in an NHS hospital (UK)	not stated	not stated	Type of trauma was not specified	Not specified	Describes a study including individuals with chronic post-traumatic stress disorder as part of the research team which may be a design replicable with other populations.	United Kingdom	English	"The University of Exeter contributed £447 for payments to participants for carrying out interviews."	page 7 - none	ethnically diverse neighborhood in London completing 12 week treatment for CPTSD, page 3, col 1, para 4			6 interviewers who did 24 interviews, page 4, col 2, para 3	Adult (18-64 years)	NA		Recommendations for future researchers
2021-03-20 07:19:58	2021-03-20	Kait	Let's do this together: an integration of photovoice and mobile interviewing in empowering and listening to LGBTQ+ youths in context	Peer-reviewed article	#7614 - Leung 2019	Guidelines alone		Not research - e.g. opinion, editorial, guidelines, pamphlet	LGBTQ youth	Childhood (<18)	Chronic	Type of trauma was not specified	Not specified	This article proposes photovoice combined with mobile interviewing as a methodology situated within a larger empowerment framework with LGBTQ youth that is relevant to broader work with marginalized communities.	United States (?)	English	Not stated	None, page 507	NA			NA	Adolescent (10-17 years)	NA		Recommendations for future researchers
2021-03-20 13:22:34	2021-03-20	Kait	How to conduct good quality research on violence against children with disabilities: key ethical, measurement, and research principles	Peer-reviewed article	#7662 - Kyegombe 2019	Guidelines alone		Not research - e.g. opinion, editorial, guidelines, pamphlet	children with disabilities, global	Childhood (<18)	Acute, Chronic	Developmental trauma (ACEs)	Individual	This article presents explicit guidelines and ethical principles for engaging in research on violence with children with disabilities.	NA	English	page 12, "The work on which this paper is based was funded by a number of donors to whom we are grateful including the MRC, DFiD, Wellcome Trust, Hewlett Foundation and Plan International. N"	page 12, none	NA			NA	Child (less than 10 years), Adolescent (10-17 years)	NA		Formal guidelines
2021-03-21 06:43:53	2021-03-21	Kait	A Trauma-Informed Approach to Sexual Violence Research Ethics and Open Science	Peer-reviewed article	#7099 - Campbell 2019	Guidelines alone		Not research - e.g. opinion, editorial, guidelines, pamphlet	NA, focused on research with sexual violence	Both childhood and adulthood		Sexual trauma	Individual	This article offers a framework for trauma informed research in the field of sexual violence		English	None, page 4785	None, page 4785	NA			NA		NA		Formal guidelines
2021-03-21 14:57:18	2021-03-20	Kevin	Japanese Students Do See the Value of Asking About Child Abuse and Trauma in the Research Setting	Peer-reviewed article	#10884 - CBAllard 2019	Study results alone		Qualitative, Cross-sectional, Pg. 143, participants paragraph. Article does not say it is cross sectional but participants were only gien 2 weeks for participation.	Japanese undergrads. Pg. 141, abstract	Both childhood and adulthood, Pg. 143, Trauma History paragraph. Focus is on child abuse per abstract but examples given of parent and lover perpetration, so presumably childhood and adulthood.	Not specified	Developmental trauma (ACEs), Sexual trauma, Physical trauma, Natural Disaster, Pg. 143, trauma history paragraph	Individual, Not specified concretly but the examples given pg. 143 trauma histroy paragraph all seem to be concieved of as individual trauma	The article is not exclusive to child abuse but has a emphasis on child abuse. Include becasue they have suggestions for the conduct of trauma research.	Japan	English	Pg. 149, funding paragraph. This work was funded in part by the David Caul Graduate Research Grant from the International Society for the Study of Dissociation; the Norman Sundberg Clinical, Community and Cultural Research Scholarship Award from the University of Oregon; and the University of Oregon Graduate School Research Award; and the Mary E. Russell Scholarship at the University of Oregon (P…	None declared. Pg. 149, declaration of competing interests paragraph	Japanese undergrads. Pg. 141, abstract.			79. Pg. 141, abstract	Adult (18-64 years), Pg. 144, first results paragraph	Betrayal trauma (Brief Betrayal Trauma Survey), Interpersonal harmony (Harmony Orientation factor from Murakami’s (2003) Allocation Orientation Measure), Reacions to participating in trauma research. Pg. 143-144, Measures paragraphs		Recommendations for future researchers
2021-03-21 18:23:35	2021-03-21	Kevin	Vicarious trauma and emotional labour in researching child sexual abuse and child protection: A postdoctoral reflection	Peer-reviewed article, Self ethnography. Not named in article but infered.	#9746 - MAGuerzoni 2020	Reflections on research		Not research - e.g. opinion, editorial, guidelines, pamphlet, No methods descrubed. Piece is a reflection on doctoral research.	Pg. 1 paragraph 2. Doctoral student in criminology researching the church and sex abuse.	Article examines vicarious trauma from researching child sex abuse. Pg. 1, paragraph 2.	Chronic, Trauma was over the course of doctoral research. Pg. 1, paragraph 1.	Vicarious trauma to sex abuse (pg. 1, paragraph 2)	Individual, Not mentioned but infered from pg. 1, paragraph 2.	Article is a reflective piece on vicarious trauma from sex abuse research. Include because he has some reflections for other researchers.	Not mentioned. Phillipians are mentioned but the author's current affilliation is Australia. It's unclear.	English	Pg. 7, funding paragraph. No funding.	Pg. 7, declaration of competing interests. None declared.	Pg. 1, abstract. Doctoral students working with difficult material.			NA (researcher reflections on research)	Research was presumably an adult, though age is not given. His topic of research is chils sex abuse though (pg. 3., the research context and vicarious trauma section)	NA		Recommendations for future researchers
2021-03-21 21:27:11	2021-03-21	Kevin	Healthcare professionals as gatekeepers in research involving refugee survivors of sexual torture: An examination of the ethical issues	Peer-reviewed article	#8072 - Dehghan 2019	Suggestions		Not research - e.g. opinion, editorial, guidelines, pamphlet, No research methods defined in article. It is an arguement article though against professionals gatekeeping trauma survivors.	Pg. 215, paragraph 1. Survivors of sexual torture from Muslim-majority countries.	Not specified	Not specified	Sexual trauma, Pg. 215, paragraph 1	Not specified	Article examones research participation of survivors of sexual trauma. Include because has suggestions oriented towards researchers.	Article is from UK based researcher	English	National Institutes of Health Research fellowship. Pg. 8, Acknowledgments	First author had their research held up by gatekeeping.	Article is a reflection on doing research with sexual torture survivors from Muslim-majority countries. Pg. 215, paragraph 1.			NA	Not specified and NA			Opinion
2021-03-22 06:43:50	2021-03-22	Kait	American Indian Historical Trauma: Anticolonial Prescriptions for Healing, Resilience, and Survivance	Peer-reviewed article	#7737 - Hartmann 2019	Guidelines alone		Not research - e.g. opinion, editorial, guidelines, pamphlet	NA- discusses work with American Indian commuities	Both childhood and adulthood	Chronic	Historical/systemic trauma	Higher-level	This article summarizes theoretical frameworks and research programs resting on the concept of Historical Trauma with American Indian communities. Some relevant recommendations.	United States	English	not stated	not stated	NA			NA		NA		There aren't really recommendations as such.
2021-03-22 10:31:29	2021-03-22	Kait	Moving beyond prison rape: Assessing sexual victimization among youth in custody	Peer-reviewed article	#10979 - EMAhlin 2019	Study results + guidelines		Synthesis - systematic review, meta-analysis	youth in custody	Childhood (<18)	Acute, Chronic	Developmental trauma (ACEs), Sexual trauma	Individual, Higher-level	This article proposes a research agenda for work with youth in custody, focusing on sexual victimization and advocates for an ecologic framework.	United States	English	page 167: " Research Council Grant from the Office of Research and Outreach at Penn State Harrisburg."	Not reported	NA			page 161, col 2, para 3: 54	Child (less than 10 years), Adolescent (10-17 years)	NA		Recommendations for future researchers
2021-03-22 11:24:29	2021-03-22	Kevin	BUILDING INDIGENOUS-LED ENGAGEMENT FRAMEWORKS	Report from society/organization	#6896 - Turpel-Lafond 2019	Guidelines alone		Qualitative, Pg. 3 executive summary paragraph 2 ". Part of this collaboration is a dialogue series focused on engaging academic and community collaborators around issues of data, information and records to ensure that policies, practices, systems and protocols are collaboratively developed with Indigenous community partners"	Pg. 3 executive summary pragraphs 2- 3. The Residential School History and Dialogue Centre (RSHDC), the Indigenous Research Support Initiative (IRSI) at UBC, and Gwen Phillips.... The first dialogue was held January 21 at UBC and brought together nearly 70 Indigenous and nonIndigenous experts, researchers, community members and practitioners working directly on matters related to Indigenous infor…	Both childhood and adulthood, Indigenous disposession of information, affects whole population. Pg. 4, first two paragraphs of text	Chronic, Indigenous disposession of information, affects whole population. Pg. 4, first two paragraphs of text	Historical/systemic trauma, Indigenous disposession of information, affects whole population. Pg. 4, first two paragraphs of text	Higher-level, Indigenous disposession of information, affects whole population. Pg. 4, first two paragraphs of text	The trauma is disspossession of Indigenous narrative by colonizers. Include becasue it is filled with guidelines for researchers.	UBC article so presumably Canada	English	Title page stand alone text. This project is supported by an Indigenous Research Capacity and Reconciliation Connection Grant from the Social Sciences and Humanities Research Council (SSHRC) from the Government of Canada.	None disclosed	Pg. 3, Executive Summary paragraph 3. Indigenous and nonIndigenous experts, researchers, community members and practitioners working directly on matters related to Indigenous information, records management and collection, as well as Indigenous research.	2019-01-21	2019-01-21	70. Pg. 5, 7th paragraph	Not given. Presumably adults and seniors	NA		Formal guidelines
2021-03-22 12:16:11	2021-03-22	Kevin	Valuing All Voices: refining a traumainformed, intersectional and critical reflexive framework for patient engagement in health research using a qualitative descriptive approach	Peer-reviewed article	#9510 - Roche 2020	Study results alone		Qualitative, Pg. 1, abstract	Pg. 4 Sampling and Recruitment paragraph. five key stakeholder groups (First Nations; Inuit; Metis; immigrants, refugees, and newcomers; and people with lived experience of a mental health condition) who face significant barriers to accessing care in Manitoba and whose perspectives are traditionally excluded from health research	Not defined though if they are working with 5 populations it is likely both childhood and adulthood.	Not defined but if working with populations it would likely be chronic.	Type of trauma was not specified	Higher-level, Not specified, Not specified but if working with populations it will be higher-level.	They don't define the trauma- presumably it's the trauma of exclusion in healthcare and discrimination in life. Include because they give a framework for researchers	Canada	English	Pg. 11 funding paragraph. Funding for this work was provided by CIHR through the Strategy for Patient Oriented Research (SPOR) Patient Engagement Collaboration Grant and matching funds from the University of Manitoba Max Rady College of Medicine, as well as in-kind support from the George & Fay Yee Centre for Healthcare Innovation	Pg. 12 conflicts of interest section. None declared.	Pg. 4 Sampling and Recruitment paragraph. Purposive sampling through community organizations was used to identify potential participants from five key stakeholder groups (First Nations; Inuit; Metis; immigrants, refugees, and newcomers; and people with lived experience of a mental health condition) who face significant barriers to accessing care in Manitoba and whose perspectives are traditionall…	2017-02-01	2017-12-31	18. Pg. 1, abstract.	Not given. Presumably adults and seniors.			A framework for research
2021-03-22 18:09:21	2021-03-22	Kevin	‘I Was Close to Them’: Re-experiencing War through Trauma-based Interviews	Peer-reviewed article	#8268 - Jeftic 2020	Study results alone		Qualitative, Interviews are implied pg. 80 paragraph 4.	People who have survived the war in Sarajevo or E Sarajevo. Pg. 79 paragraph one	Not indicated. It was a war (pg. 79, paragraph 1) so it would have been both childhood and adulthood. It happened in the author's childhood.	Chronic, Pg. 79, paragraph 1	Terrorism/war, Pg. 79, paragraph 1	Higher-level, Pg. 79, paragraph 1 (it was a war)	The trauma is the war in Bosnia. Include because the author has some reccomendations for researchers.	Bosnia and Herzegovina	English	None disclosed	Pg. 85, Disclosure statement. No disclosure reported.	Pg. 79, paragraph 1. Sarajevo and East Sarajevo.			Pg. 80, paragraph 4. Planned sample of 240.	Not indicated			Reflections on doing research
2021-03-22 22:00:18	2021-03-22	Kevin	Community-Engaged Research: Exploring a Tool for Action and Advocacy	Peer-reviewed article	#8749 - Wright 2020	Reflection on community engaged research		Not research - e.g. opinion, editorial, guidelines, pamphlet, The piece is a reflection on research and has no methods section	The authors are reflecting on their expereince of community engaged research with populations who have experienced trauma and have concerns about immigration status	Not specified	Not specified	Type of trauma was not specified	Not specified	The trauma is not defined actually. Include because includes commentary on community engaged research.	US	English	Office of Justice Programs [2012-VF-GX-K018] Pg. 13, funding section.	None mentioned	Presumably Denver, CO though this is not specificed. They are highlighting crime victims' concerns with deportation though it is not clear if they had a focus on immigrants.			25 key informants in phase 1; 88 crime victims in phase 2; survey distributed to 114 crime victimes and 122 providers in phase 3	Not indicated			Commentary on community engaged research
2021-03-23 11:46:06	2021-03-23	Kevin	A proposed model for evaluating the impact of participating in trauma-focused research	Peer-reviewed article	#10543 - SJCollings 2019	Study results alone		Cross-sectional, Pg. 244-246, Instruments section	Pg. 244, Participants paragraph. Students in undergrad social science courses.	Childhood (<18), Adulthood (18+), Age is not defined though presumably it would range from 17 to over 20.	Not indicated.	Sexual trauma, Physical trauma, Emotional trauma, Pg. 245 paragraph 5- 246 paragraph 1	Not specified	Article focused on trauma. Include because provides information on research participation experiences.	South Africa	English	No funding disclosed. Pg. 250, Funding paragaph	None disclosed	Pg. 244, Participants paragraph. Undergrads in social science classes.			Pg. 244, Participants paragraph. 756 Students.	Adult (18-64 years), Pg. 244, Participants paragraph	Pg. 244 Instruments paragraph 2- pg. 246, paragraph 1. RRPQ research reactions (Participation, Personal Benefit, Global Evaluation, Drawbacks, and Emotional Reactions); Symptoms of depression and anxiety were assessed using the Depression (11 items) and Anxiety (six items) subscales of the Hopkins Symptom Checklist; PTSD symptoms were assessed using the Trauma Screening Questionnaire; Physical an…		Study findings
2021-03-23 15:21:45	2021-03-23	Kevin	Making feminism count: integrating feminist research principles in large-scale quantitative research on violence against women and girls	Peer-reviewed article	#7613 - Leung 2019	Study protocol	Explaination of how to do feminist research	Not research - e.g. opinion, editorial, guidelines, pamphlet, Pg. 219, Abstract explains that the article is on how to do feminist research rather than research itself.	Not defined.	Not named	Not named	Type of trauma was not specified	Higher-level, Focus is on violence against women. Pg. 219, abstract.	The trauma is violence against women. Include because has advice for how to do feminist research.	Multiple countries	English	Not named	Not included	They are reflecting on insights in feminist research but do not define a specific source or setting of population.			Not given	Not given			Recommendations for future researchers
2021-03-23 17:48:18	2021-03-23	Kevin	#10613 - TSKeyes 2019	Peer-reviewed article	#10613 - TSKeyes 2019	Suggestions	Pg. 525 paragraph 2. This partnership resulted in the delivery of six researched-supported educational trauma awareness seminars. Our process of engagement will highlight core social work values and how these overlap with key components of CBPR. The overlapping components identified in our engagement process are: (1) maintaining that the primary responsibility is to the client/community; (2) havi…	Not research - e.g. opinion, editorial, guidelines, pamphlet, They are explaining social work values and CBPR values that line up but aren't really focusing on presenting research	Pg. 525 last paragraph-pg. 526 paragraph 1. The inspiration for the article is a rural county that is Native American and white predominately.	Not defined	Not defined	Historical/systemic trauma, Type of trauma was not specified, Pg. 526 paragraph 6 names hisortical trauma. Other trauma alluded to but not named.	Higher-level, Not specified, Pg. 526 paragraph 6 Indigenous hisotrical trauma named	The article assumes participants have a trauma background but does not define them in terms of trauma. Include because article mashes up CBPR and social work.	United States	English	Not disclosed	Not indicated	Pg. 526 last pargraph-pg. 526 paragraph 1. A rural county in the US that is predmonately Native American and white.			Not indicated. 75 participants in trauma aware seminars indicated but it is not clear if this was the CBPR project or not pg. 529, method paragraph 2.	Not indicated			They explained how they did CBPR. They didn't really give guidelines.
2021-03-23 20:06:28	2021-03-23	Kait	Understanding the burden of trauma and victimization among American Indian and Alaska native elders: historical trauma as an element of poly-victimization	Peer-reviewed article	#7754 - Hamby 2020	Guidelines alone		Synthesis - systematic review, meta-analysis	American Indian/Alaska Native elders	Both childhood and adulthood	Chronic	Historical/systemic trauma	Higher-level	This article describes how historic trauma could/should be incorporated into the study of other traumas (e.g. ACEs, polyvictimization) to better understand the trauma experiences of AI/AN elders.	United States	English	not reported	not reported	NA			NA		NA		Recommendations for future researchers
2021-03-23 20:21:31	2021-03-23	Kait	Multisystem-involved youth: A developmental framework and implications for research, policy, and practice	Peer-reviewed article	#9115 - SVidal 2019	Guidelines alone		Synthesis - systematic review, meta-analysis	multi-system involved use, page 2, para 4	Childhood (<18)	Acute, Chronic	Type of trauma was not specified	Individual, Higher-level	This article discusses potential work with multi-system involved youth, a highly traumatized population	United States	English	National Institute on Drug Abuse, page 18		none, page 1			NA	Child (less than 10 years), Adolescent (10-17 years)	NA	NA	Recommendations for future researchers
2021-03-23 20:30:09	2021-03-23	Kait	Building trauma-informed research competencies in social work education	Peer-reviewed article	#9866	Guidelines alone		Not research - e.g. opinion, editorial, guidelines, pamphlet	social work education			Type of trauma was not specified	Not specified	This article presents recommendations for implementing a trauma-informed focus in social work research education	United States	English	None - page 10	none- page 10	NA			NA		NA		Formal guidelines
2021-03-23 21:29:38	2021-03-23	Kevin	Annual Research Review: Rethinking childhood trauma – new research directions for measurement, study design and analytical strategies	Peer-reviewed article	#10493 - ADanese 2020	Not really guidelines exactly but suggestions		Not research - e.g. opinion, editorial, guidelines, pamphlet, It's a literature review. Pg. 236 paragraph 2	Pg. 236, abstract. Those with childhood trauma.	Childhood (<18), Pg. 236, abstract	Not indicated	Developmental trauma (ACEs), Pg. 236, abstract	Not specified	Child trauma is the trauma of interest. Include because comments on the conduct of research.	Not indicated. The author is in the UK.	English	Pg. 247, acknowledgments. The author was funded by the Medical Research Council (MRC; Grants No. G1002190 and P005918), the Economic and Social Research Council (ESRC), the National Society for Prevention of Cruelty to Children (NSPCC), and the National Institute for Health Research (NIHR) Biomedical Research Centre at South London and Maudsley NHS Foundation Trust and King’s College London	None disclosed							pg. 237, paragraph 2. researchers have continued to make a fundamental assumption of equivalence between objective and subjective experience of childhood trauma and, thus, continued to use and interpret prospective and retrospective measures interchangeably	Insights from literature review
2021-03-24 10:30:27	2021-03-23	Kevin	Trauma-informed responses in addressing public mental health consequences of the COVID-19 pandemic: position paper of the European Society for Traumatic Stress Studies (ESTSS)	Peer-reviewed article	#10231 - Javakhishvili 2020	Guidelines alone		Not research - e.g. opinion, editorial, guidelines, pamphlet, Abstract, Pg. 1. Guidelines for covid are presented in the paper.	Europeans living through covid.	Both childhood and adulthood, It's covid so it affects both children and adults. Covid mentioned in abstract, Pg. 1	Chronic, It's covid. Pg. 1 abstract.	Covid- not quite natural disaster given how humans have contributed to it. Abstract, pg. 1	Higher-level, Not specified, I'm gonna say covid is higher level trauma because of how it disproportionately affects communitiies. They don't speccify though. Again, covid is mentioned in the abstract.	The trauma is covid. Include because they have guidelines.	Europe- not country specific	English	None given	Pg. 7 disclosure statement. None given.	Not defined specifically but it's the ESTSS response to covid that is being described so Europe is the setting.			NA	NA			Formal guidelines
2021-03-24 11:14:45	2021-03-24	Kevin	Building trauma-informed research competencies in social work education	Peer-reviewed article	#9866 Goodwin, J.; Tiderington, E	Guidelines alone		Not research - e.g. opinion, editorial, guidelines, pamphlet, Details guidelines for social work trauma research. Pg. 2 paragraph 2	Pg. 1 paragraph 2- pg. 2 paragraph 2 and the questions afterward. People served by social workers adn social workers.	Not specified	Not specified	Type of trauma was not specified	Not specified	The trauma is undefined but is trauma that social workers encounter. Include becasue they discuss trauma research specifically.	Not indicated	English	Pg. 10 funding statement. Not funded.	Pg. 10 conflicts of interest. None declared.	Pg 1 paragraph 1. Ppl who have expereicned trauma.			NA	NA		Abstract, pg. 1. Organizational strategies for applying a trauma-informed framework within social work research education include: 1) incorporating trauma awareness into research courses; 2) teaching self-care strategies to combat vicarious traumatization; 3) including explicit content on ‘two-way’ safety in research courses; 4) providing support for research mentors and teams to encourage trauma…	Formal guidelines
2021-03-24 14:30:35	2021-03-24	Kevin	How to conduct good quality research on violence against children with disabilities: key ethical, measurement, and research principles	Peer-reviewed article	#7662 - Kyegombe 2019	Guidelines alone		Not research - e.g. opinion, editorial, guidelines, pamphlet, Pg. 1 abstract.	Children w trauma. Pg. 1 abstract	Childhood (<18), Pg. 1 abstract	Not indicated	Developmental trauma (ACEs), Pg. 1 abstract	Not specified	The trauma is trauma expereinced by children with disabilities. Include because article is focused on suggestions for researchers.	Not indicated	English	Pg. 12 funding paragraph. The work on which this paper is based was funded by a number of donors to whom we are grateful including the MRC, DFiD, Wellcome Trust, Hewlett Foundation and Plan International. None of the funders had a role in the study designs, data collection procedures, analysis and interpretation of the studies upon which this paper is based. Neither did they have a role in the wr…	Pg. 12 competing interests paragraph. none disclosed.	Children with disabilities presumably world-wose. Pg. 2-3 paragraph 2			NA	Focusing on how to do research on violence against children but has no participants			Formal guidelines
2021-03-25 12:21:50	2021-03-24	Kevin	Informed consent content in research with survivors of psychological trauma	Peer-reviewed article	#8642 - Abu-Rus 2019	Study results alone		Qualitative, Pg. 595, abstract. Mentions examining language of informed consent documents.	Populations participating in trauma-based dissertation. Pg. 595, abstract.	Not indicated	Not indicated	Type of trauma was not specified	Not specified	Paper examines infrmed consent forms in trauma-focused dissertations. Include beasue may be informative.	United States	English	No funding source disclosed	Non disclosed. Disclosure sttement, pg. 604	Pg. 595, abstract. People -participating in trauma-related dissertations.			180. Pg. 599, paragraph 2.	Not given exactly. We know there were children and adults though. Pg. 599, paragraph 2.			Recommendations for future researchers
2021-03-26 12:34:03	2021-03-25	Kevin	The impact of Vicarious Trauma on Indigenous health researchers	Peer-reviewed article	#8021 - Eadesa 2020	Study results alone		Qualitative, Pg. 1 abstract	Aboriginal and Torres Strait Islander women managing chrinic disease. Pg. 1, abstract	Both childhood and adulthood, Not named as both childhood and adulthood but examples of both given pg. 3-4	Chronic, Pg. 1, abstract. Chronic disease and being Indigenous, so chronic.	Developmental trauma (ACEs), Physical trauma, Emotional trauma, Type of trauma was not specified, Type of trauma not specified. Examples of developmental trauma, physical trauma, and emotional trauma given pg. 304	Higher-level, Focusing on Indigeous women. Pg. 1, abstract.	The study focused on Indigenous women managing chrnic disease but several types of trauma disproportionately expereinced by Indigenous women were discussed. Include because focuses on vicarious traumatization of researchers.	Australia	English	Pg. 7, Acknowledgments. This research was supported by National Health and Medical Research Council grants (APP1056434, APP1141328). We would also like to acknowledge the 72 Aboriginal and Torres Strait Islander women who shared their stories of resilience and hardship of their families and themselves as part of a qualitative study which formed part of author AE’s PhD. We would also like to ackno…	Competing Interests, pg. 7. None declared.	Pg. 3 paragraph 1. n four Aboriginal Medical Services within Australia	2014-03-02	2016-12-31	72 Pg. 2, abstract	Not given			Recommendations for future researchers
2021-03-28 14:57:13	2021-03-28	Kevin	Intersectional Standpoint Methodology: Toward Theory-Driven Participatory Research on Human Trafficking	Peer-reviewed article	#8782 - MKTwis 2020	Theory		Not research - e.g. opinion, editorial, guidelines, pamphlet, Pg. 418, paragraph 2. Article described as conceptual.	Article is theoretical but addresses research with trafficking survivors. Pg. 418, abstract	Not defined	Chronic, Trafficking- so chronic. Pg. 418, abstract.	Trafficking. Pg. 418, abstract.	Not specified	Article focuses on research with trafficking survivors. Include because it has helpful theory for researchers.	Not indicated	English	Pg. 439 funding section. None recieved.	Pg. 439 disclosure section. No disclosures.	Pg. 422 paragraph 2. Adult males, females, and trans persons who were domestically trafficked for sex in the United States, eventually exited sex trafficking, and now work as advocates within the antitrafficking movement			NA	Pg. 422, paragraph 2. Adults indicated but this may be inclusive of seniors too.		Pg. 418, abstract. At its foundation, the proposed qualitative methodology maintains that (a) the individual’s standpoint is critical to understanding oppression, (b) structural obstacles in political and social systems lead to further oppression, (c) oppressed persons’ storytelling and lived experiences are critical, and (d) any knowledge about oppressed groups obtained through qualitative inqui…	Recommendations for future researchers
2021-03-28 18:36:26	2021-03-28	Kevin	Ethical Considerations for Studying Human Trafficking	Book chapter	#8045 - DoCarmo 2020	Guidelines alone		Not research - e.g. opinion, editorial, guidelines, pamphlet	Article focuses on research on trafficking. Pg. 1, abstract	Not defined	Chronic, Trafficking so it's chronic. Pg. 1, abstract.	Trafficking. Pg. 1, abstract.	Not specified	Chapter focuses on trafficking. Include because has suggestions for researchers.	Not indicated	English	None given	None given	Trafficked people. Pg. 1, abstract			NA	NA			Formal guidelines
2021-03-31 09:13:37	2021-03-31	Kait	Assessing Intimate Partner Violence Via Daily Diary Surveys: Feasibility, Reporting, and Acceptability	Peer-reviewed article	#6806	Study results + guidelines		Mixed methods	university students, male and female	Adulthood (18+)	Acute	intimate partner violence	Individual	This article describes feasibility and results of studying IPV using daily diaries among college students	United States	English	None - page 19	None -page 19	College students, page 7, para 1, New England and Upper Midwest universities (abstract, page 1)			page 7, para 1- 923	Adult (18-64 years)	retention, IPV, reactions to research - page 6, para 3-5	NA	Recommendations for future researchers
2021-03-31 09:26:41	2021-03-31	Kait	Assessment of Research on Intimate Partner Violence (IPV) Among Sexual Minorities in the United States	Peer-reviewed article	#8184	Study results + guidelines		Synthesis - systematic review, meta-analysis	LGBTQ+ populations in the United States	Adulthood (18+)	Acute, Chronic	intimate partner violence	Individual	This article provides a synthesis of articles examining IPV among LGBTQ+ populations in the US and offers recommendations for methodology and theory in future research.	United States	English	none - page 9	none - page 9	NA	2008-01-01	2018-01-01	46 articles, page 3, table 1	Adult (18-64 years)		NA	Recommendations for future researchers
2021-03-31 09:49:09	2021-03-31	Kait	Burnout and secondary trauma among forensic interviewers	Peer-reviewed article	#8925 - Starcher 2020	Study results + guidelines		Cross-sectional	child advocacy centers	Adulthood (18+)		secondary trauma from working with child maltreatment victims	Individual	This article discusses predictors of secondary trauma among individuals working with survivors of childhood maltreatment and includes recommendations for future research			not stated	not stated	page 3, col 2, para 1: individuals who conducted forensic interviews as part of their job at Child Advocacy Centers			157 - page 3, col 2, para 1	Adult (18-64 years)	burnout - page 3, col 2, para 3		Recommendations for future researchers
2021-04-01 08:19:06	2021-04-01	Kait	Interpersonal violence in immigrant women in Portugal: An Intersectional approach	Peer-reviewed article	#9875 - MGonçalves 2020	Study results + guidelines		Cross-sectional	immigrant women in Portugal	Adulthood (18+)	Acute	Sexual trauma, Physical trauma, Emotional trauma, Terrorism/war	Individual, Higher-level	This article applies an intersectional approach to study violence among immigrant women in Portugal with some recommendations for future researchers	Portugal	English	page 38 - "This study was partially conducted at the Psychology Research Centre (UID/PSI/01662/2013), University of Minho, and supported by the Portuguese Foundation for Science and Technology and the Portuguese Ministry of Science, Technology and Higher Education through national funds. The research was co-financed by FEDER through COMPETE2020 under the PT2020 Partnership Agreement (POCI-01-0145…	not stated	page 27, para 5 - community sample of immigrant women living in Portugal			page 27, para 5 - 107	Adult (18-64 years)	page 29, para 3 - exposure to violence/victimization		Recommendations for future researchers
2021-04-01 08:35:17	2021-04-01	Kait	Is interviewer support associated with the reduced reluctance and enhanced informativeness of alleged child abuse victims?	Article - not peer-reviewed	#7113 - Blasbalg 2019	Study results + guidelines		Mixed methods	Interviews with children (4-14) disclosing physical abuse	Childhood (<18)	Acute, Chronic	Developmental trauma (ACEs), Physical trauma	Individual	This study compares reluctance and informativeness among children when responding to interviewers using two different protocols to assess childhood maltreatment.	Israel	English				2013-01-01	2016-02-28	page 11, para 1 - 254	Child (less than 10 years), Adolescent (10-17 years)	page 12, para 2,3 - reluctance and responsiveness		Recommendations for future researchers
2021-04-12 13:07:32	2021-04-12	Kevin	The Better to Break and Bleed With: Research, Violence, and Trauma	Peer-reviewed article	#7531 - Markowitz 2019	Recommendations		Not research - e.g. opinion, editorial, guidelines, pamphlet, Qualitative, No methods section. Might be said to be autoethnography as a stretch because she says she is drawing upon experience with a specific locality.	Not named specifically but she is talking to trauma researchers	Adulthood (18+), Not named but if she is talking to trauma researchrs presumably she is talking about adult trauma	Chronic, Not defined in the piece. Assuming research is chronic trauma exposure rather than acute.	Emotional trauma, Type of trauma was not specified, Pg. 95 paragraphs 1-2 researchers' emotions mentioned.	Individual, Not specified, If talking about individual researcher's emotional trauma might say it is individual because the researchers aren't targetted as a group but have some degree of choice in what they research.	Article focuses on emotional trauma of researchers. include because may have insights on how to conduct trauma research	El Salvador	English	None disclosed	Pg. 113, conflicts of interests section. None disclosed.	Pg. 96, second paragraph. It's autoethography so presumably trauma researchers.			Pg. 94 paragraph 1. Sammple size would be one because it's based on her experience.	Adult (18-64 years), Pg. 94, paragraph 1. She says it's based on her PhD work so presumably she was an adult.		Article describes how researcher healed after research trauma exposure. her process involved- "recognising and articulating my distress; searching for guidance and support in literature, particularly in studies of violence; identifying shortcomings in existing practice and protocols; developing tools and strategies to manage my exposure to traumatic material; and harnessing my knowledge and indig…	Commentary
2021-04-14 19:29:03	2021-04-12	Kevin	Resilience in Children and Adolescents Survived Psychologically Traumatic Life Events: A Critical Review of Application of Resilience Assessment Tools for Clinical Referral and Intervention	Peer-reviewed article	#9443	Study results alone		Synthesis - systematic review, meta-analysis, Pg. 1 abstract	Pg. 7 country-wide disribution of the scales paragraph and pragraph on purpose of tools. Scales came from US, Canada, Austrailia, India, Norway and included people 8-18.	Childhood (<18), Article isn;t focused ontrauma actually. Abstract pg. 1 mentions looking at resilience though amoung youth 5-18.	Not indicated	Developmental trauma (ACEs), The article is looking at resilience rather than trauma but the population of concern are youth so the trauma would be ACEs	Not specified	Article focises on resilience. Include to have a record of resilience stuff.	US, India, Norway, Austrailia, Canada	English	Pg. 11 funding paragraph. No funding.	Pg. 11 conflicting interests paragraph. No conflicts of interest.	Pg. 1 abstract. Articles in PubMED, PsycNET, JStor, and Google scholar	1980-03-01	2019-03-31	12 articles. Pg. 4 paragraph 2.	Child (less than 10 years), Adolescent (10-17 years)			Recommendations for future researchers
2021-04-20 15:45:59	2021-04-19	Kevin	Research and Evaluation With Community-Based Projects: Approaches, Considerations, and Strategies	Peer-reviewed article	#8532 - Andrews 2019	Study protocol		Not research - e.g. opinion, editorial, guidelines, pamphlet, Pg. 548, abstract. Says they are describing research approach.	Women engaging with community based organizations or projects who may have a trauma background. Pg. 555 last paragraph- 556 first paragraph	Not indicated	Not indicated	IPV. Pg. 549, paragraph 3	Individual, Pg. 549, paragraph 3.	Article addresses IPV. Include because addresses trauma-informed approach to research	Canada	English	Pg. 559 funding paragraph. The author(s) disclosed receipt of the following financial support for the research, authorship, and/or publication of this article: Funding for this research was provided by the Public Health Agency of Canada as part of an initiative called “Supporting the Health of Victims of Domestic Violence and Child Abuse Through Community Programs.”	Pg. 559 conflicting interests paragraph. None declared.	Pg. 549 paragraph 3. Building Connections is a multiphase, multiyear intervention dissemination. This initiative is supported by the Public Health Agency of Canada, which also provides support to over 800 community-based projects within Canada serving pregnant women and mothers of young children. The Building Connections initiative includes outreach and early engagement to these 800 community-bas…			Pg. 549 paragraph 3. 30 Building Connections partners	Not indicated			A formal study-specific protocol
2021-04-20 16:12:27	2021-04-20	Kevin	Using georeferenced photo-elicitation projects to understand survivor resources: a method for trauma-informed practice in higher education	Peer-reviewed article	#10569 - BAChozinski 2020	Study results alone		Qualitative, Pg. 3 third methods paragraph. The sixth methods paragraph describes spatial anlayses but it's really just plotting on a map where photos were taken and is not spatial analysis in a statistical sense. I consider it qualitative.	Pg. 1 abstract. undergraduate students at a small, Hispanic-serving, Catholic, liberal arts university	Not indicated	Not indicated	Type of trauma was not specified	Not specified	Study focuses on identifying resources for students with trauma. Include because they suggest methods that be used for strenghts based trauma research	United States	English	Pg. 10, funding paragraph. This article was funded by Flashman Foundation Grant	Pg. 10, conflicts of interest paragraph. None disclosed.	Pg. 4 first methods paragraph. Students of a small, Hispanic-serving, Catholic, liberal arts university			Pg. 4 methods paragraph 2. 27	Not indicated			A 'proof of concept' for photo voice
2021-04-20 17:50:50	2021-04-20	Kevin	Helping Survivors of Human Trafficking: A Systematic Review of Exit and Postexit Interventions	Peer-reviewed article	#8067 - Dell 2019	Suggestions		Synthesis - systematic review, meta-analysis, Pg. 183, abstract	Pg. 185, eligibility criteria paragraph. Survivors of labor or sex trafficking who had participated in an exit or post exit intervention	Not indicated	Chronic, Pg. 185, eligibility criteria. It's trafficking so that's chronic rather than acute trauma.	Sexual trauma, Physical trauma, Trafficking. Pg. 185 eligibiility criteria. Counting labor trafficking and physical trauma.	Not specified	Review focuses on labor and sex trafficking. Include because the discussion is full of research suggestions.	Not indicated	English	Pg. 194, funding paragraph. No funding	Pg. 194, conflicts of interest paragraph. none declared	Pg. 1 abstract- articles between 2005 and 2015. Pg. 185, first eligibility paragraph. studies must have assessed effects of an exit or postexit intervention intended to directly serve survivors of human trafficking on mental health (including trauma), health, or psychosocial outcomes. Examples of interventions include, but are not limited to, traumafocused interventions, harm reduction, peer supp…	2005-01-01	2015-12-31	Pg. 183 abstract. 6	Adolescent (10-17 years), Adult (18-64 years), Pg. 186 participant charecteristics paragraph	The intervnetions measured outcomes but this review is not focused on any particular outcome.		Suggestions
2021-04-20 18:54:24	2021-04-20	Kevin	Reappraising and Redirecting Research on the Victim–Offender Overlap	Peer-reviewed article	#10765 - MTBerg 2020	Recommendations		Synthesis - systematic review, meta-analysis, Pg. 16 abstract	Pg. 17 paragraph 2- research on the victim-offender overlap	Not indicated	Not idnicated	Type of trauma was not specified	Not specified	The trauma is victimization. Include because they have research suggestions.	Not indicated	English	Pg. 27 funding paragraph. n that relies on simulated Hawk–Dove games, vignettes, ultimatum games, and the Taylor aggression paradigm (e.g., Archer & Benson, 2008; Lightdale & Prentice, 1994). Controlled experimental manipulations can approximate the dynamics of a victimization–offending association found in observational data. For instance, participants can compete against real or simulated oppon…	Pg. 27 conflicting interest paragraph. None decalred.	Pg. 17 paragrah 2. This article provides a reappraisal of research on the victim– offender overlap with the broader purpose of elaborating on prior efforts (e.g., Berg, 2012; Lauritsen & Laub, 2007).1 We used a narrative review methodology to provide a critical analysis of more than 90 academic publications, along with a table that summarizes the key findings and conclusions from several critical…			Pg. 16 abstract. 78	Not indicated			Recommendations for future researchers
2021-04-20 20:46:52	2021-04-20	Kevin	Negotiating Participatory Research Processes With Domestic Violence Program Staff to Obtain Ecologically Valid Data	Peer-reviewed article	#9329 - NNnawulezi 2019	Study protocol, Recommendations		Mixed methods, Pg. 4822 paragraph 2	Pg. 4820 paragraph 1. Staff and clients at a large community-based organization that works with people surviving DV, sexual assault, torture, or sex trafficking. The organization is located in Washington, D.C	Not specified. Presumbly adulthood since the 'community' are staff, but some staff could presumably be under 18 too.	Chronic, Pg. 4820 paragraph 1. Description of the organization that they were partnering with. It's an organization that provides services so this means that the trauma will be chronic.	Sexual trauma, Domestic violence, torture, vicarious trauma	Not specified	Article presents a case study of working with an organization providing direct services to survivors of domestic violence, torture, sexual assault or sex trafficking so presumably vicarious trauma is at play for providers. Include because presents study protocols and has suggestions for future research.	United States	English	Pg. 4834 funding paragraph. no funding disclosed.	Pg. 4834 conflicts of interest paragraph. No conflicts disclosed.	Pg. 4820 paragraph 1. The District Alliance for Safe Housing (DASH) is a large community-based organization that works with people surviving DV, sexual assault, torture, or sex trafficking. The organization is located in Washington, D.C			They don't actually specify. On pg. 4828 paragraph 3 they give an n of 20 but it is unclear if this refers to the whole sample or to a subset.	Not specifed			Recommendations for future researchers
2021-04-20 23:17:00	2021-04-20	Kevin	Understanding Alternative Bullying Perspectives Through Research Engagement With Young People	Peer-reviewed article	#7310 - O'Brien 2019	Study results alone		Synthesis - systematic review, meta-analysis, Pg. 1 abstract	Not actually given in the text but the closest is mention of young people in bullying research, and a reference for that is pg. 2 paragraph 2.	Childhood (<18), Pg. 2 paragraph 2 mention of young people involved in bullying research.	Chronic, Pg. 2 what is bullying paragraph 1	Developmental trauma (ACEs), Bullying. Pg. 1 abstract	Not specified	Paper focuses on bullying. Include because offers considerations for trauma research.	One of the studies was in the UK but it is not clear for the other studies.	English	Pg. 11 funding paragraph. These four studies were conducted at the Anglia Ruskin University. Study one was part of a wider masters degree funded by the Anglia Ruskin University, Study two was funded by a group of young people convened by the National Children’s Bureau with funding from the Wellcome Trust (United Kingdom). Study three was a wider Doctoral study funded by the Anglia Ruskin Universi…	Not specified	Young people/students experinecing bullying. (pg 1 abstract and pg. 3 table 1). They don't actually give ages though.			4 studies. Pg. 3 table 1.	Not actually given. Pg. 11 makes reference to kids over 12 being able to consent but the actual age of the students across the studies is not given.			Study result
2021-04-21 11:26:45	2021-04-20	Kevin	Listening to the autistic voice: Mental health priorities to guide research and practice in autism from a stakeholderdriven project	Peer-reviewed article	#10770 - TWBenevides 2020	Study results alone		Mixed methods, PG. 823 methods paragraph 1	Pg. 823 advertizing methods and materials paragraph. Fifty-one attendees participated in the Year1 meeting, which comprised in-person attendees (n=39) and virtual attendees (n=12). Priority-setting activities occurred only with in-person attendees, of whom 17 were autistic adults, 8 were family members of autistic adults, 12 were researchers or organizational partners, and 4 had unknown stakehold…	Not indicated	Chronic, Pg. 829 second paragraph	Sexual trauma, Type of trauma was not specified, Pg. 827 desired approached paragraph sexual assault refered to but other types of trauma are not indicated in the article	Not specified	This article does not define specific trauma types though many autistic people have high trauma loads. Include because they have a list of research questions generated from autistic people that inform trauma-informed research	Participation was not limited to specific countries but the United States, Astralia, and Russia are mentioned	English	Pg. 831 funding paragraph. The author(s) disclosed receipt of the following financial support for the research, authorship, and/or publication of this article: This project, Autistic Adults and other Stakeholders Engage Together (AASET), was funded through a Patient-Centered Outcomes Research Institute (PCORI®) Eugene Washington PCORI Engagement Award (EAIN# 4208). The views presented in this pre…	Pg. 831 conflicting interests paragraph. The author(s) declared the following potential conflicts of interest with respect to the research, authorship, and/or publication of this article: The authors declare that the funder did not play a role in the design, data analysis, or interpretation of this study. The grant program officer participated in the Year2 meeting as a panelist, but did not parti…	Pg. 823 advertizing methods and materials paragraph. Fifty-one attendees participated in the Year1 meeting, which comprised in-person attendees (n=39) and virtual attendees (n=12). Priority-setting activities occurred only with in-person attendees, of whom 17 were autistic adults, 8 were family members of autistic adults, 12 were researchers or organizational partners, and 4 had unknown stakehold…			Pg. 826 first results paragraph Across all methods, a total of 377 individuals participated in the project activities over the 2-year period, the majority of whom were autistic adults (n=297, 79%). N	They don;t speciy age ranges for each component. Pg. 826 table 1 gives an average age and SD but not range.			Suggestion and research questions
2021-04-21 13:13:54	2021-04-21	Kevin	The risks and rewards of researching victims of crime	Peer-reviewed article	#9981 - SFohring 2020	Suggestions		Not research - e.g. opinion, editorial, guidelines, pamphlet, Pg. 1 abstract	Pg 1 abstract. Qualitative researchers working in 'sensitive topics'	Adulthood (18+), Not indicated but refers to vicarious trauma of researchers so presumably adulthood though some researchers could be under 18.	Chronic, Pg, 1 abstract. It's vicarious trauma from research so that's a chronic exposure	Emotional trauma, Vicarious trauma. Pg. 1 abstract	Not specified, Pg. 1 abstract. presumably the exposures are to indidual researchers but the author places the exposure within a larger context of commercialization of academia.	Article focuses on research related trauma. Include because contains reccomendations to address vicarious trauma	Not indicated though author is UK based	English	Pg. 9 funding paragraph. No funding	Pg. 9 conflicts of interest paragraph. none disclosed.	Qualiative researchers working on 'sensitive topics' perhaps largely in academic. Pg. 1 abstract			NA	NA			Recommendations for academia, not just researchers.
2021-04-21 13:50:50	2021-04-21	Kevin	Young Women’s Experiences of Intimate Partner Violence – Narratives of Control, Terror, and Resistance	Peer-reviewed article	#7275	Study results alone	Author is Øverlien.	Qualitative, Pg. 803 abstract	Pg. 805 sample paragraph. In Norway, from 2014 to 2015, 21 teenagers between 15 and 18 years of age who had experienced violence and abuse in intimate/romantic relationships were interviewed. All youth in the Norwegian sample had been in heterosexual relationships. Later, in Sweden (from 2016 to 2018), 18 young people between 17 and 23 years of age, also with experiences of violence and abuse in …	Childhood (<18), Adulthood (18+), Pg. 8-5 sample paragraph	They don;t actually specify if they were inclusive of people who had a one time exeprience of abuse	IPV. Pg. 805 sample paragraph	Individual, Higher-level, Pg. 812 first YIPV as patriarchical terrorism paragaph indicates higher level	The article focuses on IPV. Include because they have suggestions for researchers.	Norway and Sweden	English	None disclosed	None disclosed	Pg. 805 sample paragraph. In Norway, from 2014 to 2015, 21 teenagers between 15 and 18 years of age who had experienced violence and abuse in intimate/romantic relationships were interviewed. All youth in the Norwegian sample had been in heterosexual relationships. Later, in Sweden (from 2016 to 2018), 18 young people between 17 and 23 years of age, also with experiences of violence and abuse in …	2014-01-01	2018-12-31	Pg. 805 sample paragraph. 33	Adolescent (10-17 years), Adult (18-64 years), Pg. 805 sample paragraph			Recommendations for future researchers
2021-04-21 14:28:00	2021-04-21	Kevin	Minority Stress Theory and Internalized Homophobia among LGB Sexual Assault Survivors: Implications for Posttraumatic Adjustment	Peer-reviewed article	#8443	Study results + guidelines	Binion & Gray (2020)	Synthesis - systematic review, meta-analysis, Pg. 454 abstract	Pg. 454 abstract. literature concerning sexual assault disclosures and the previous applications of [minority stress theory] within psychological research Pg. 455 paragraph w. The analysis will focus on sexual orientation, specifically on individuals who self-identify as lesbian, gay, and bisexual (LGB) due to the scarcity of research among other sexual orientations (e.g. queer, pansexual, asexua…	Both childhood and adulthood, Pg. 455 paragraph 2	Acute, Pg. 455 paragraph 2. They mention limiting to single incident sexual assault	Sexual trauma, Pg. 455 paragraph 2	Not specified	Sexual assault is the trauma. Include because has list of suggestions for research	United States (presumably)	English	None disclosed	None disclosed	Pg. 455 paragraph 2. Accordingly, this paper will critically examine relevant empirical studies investigating aspects of MST that may contribute to the understanding of sexual minority individuals’ disclosure of SA and the resulting impacts thereof. The analysis will focus on sexual orientation, specifically on individuals who self-identify as lesbian, gay, and bisexual (LGB) due to the scarcity …			THey don;t say how many articles they included	Pg. 455 paragraph 2. They indicate 14+ but do not give an age range			Recommendations for future researchers
2019-03-24 15:09:52
